# Supplementary material for: Tumor Signature Analysis Implicates Hereditary Cancer Genes in Endometrial Cancer Development
Source: Cancers (Basel). 2021 Apr 7;13(8):1762. doi: 10.3390/cancers13081762 (PMC8067736; doi:10.3390/cancers13081762)
Supplement: Supplementary file 1 [file cancers-13-01762-s001.zip]

Archive with 5 entries (4 files):
- Kondrashova_etal_Supp_Tables.xlsx
- __MACOSX/
- __MACOSX/._Kondrashova_etal_Supp_Tables.xlsx
- Kondrashova_etal_Supp_Info.pdf
- __MACOSX/._Kondrashova_etal_Supp_Info.pdf
