# Supplementary material for: Tumor Signature Analysis Implicates Hereditary Cancer Genes in Endometrial Cancer Development
Source: Cancers (Basel). 2021 Apr 7;13(8):1762. doi: 10.3390/cancers13081762 (PMC8067736; doi:10.3390/cancers13081762)
Supplement: Supplementary file 1 [file cancers-13-01762-s001.zip › Kondrashova_etal_Supp_Tables.xlsx]

## Sheet: Table_S1
Tumor signature analysis implicates hereditary cancer genes in endometrial cancer development
Kondrashova O., Shamsani J. et al.
Table S1: Subset of European TCGA UCEC cases included in the variant frequency comparison with the gnomAD population of Non-Finnish Europeans.
*If SNP-determined ancestry was not available, cases were selected by self-reported race.
NOS - not otherwise specified.
DonorPublicationID	project_id	race	SNP_ethnicity	primary_diagnosis	EIGENSTRAT
TCGA_UCEC_001	TCGA-UCEC	not reported	European	Endometrioid adenocarcinoma, NOS	EA
TCGA_UCEC_002	TCGA-UCEC	white	European	Serous cystadenocarcinoma, NOS	EA
TCGA_UCEC_003	TCGA-UCEC	white	European	Endometrioid adenocarcinoma, NOS	EA
TCGA_UCEC_004	TCGA-UCEC	white	European	Endometrioid adenocarcinoma, NOS	EA
TCGA_UCEC_005	TCGA-UCEC	white	European	Endometrioid adenocarcinoma, NOS	EA
TCGA_UCEC_006	TCGA-UCEC	white	not available	Serous cystadenocarcinoma, NOS	EA
TCGA_UCEC_008	TCGA-UCEC	white	European	Endometrioid adenocarcinoma, NOS	EA
TCGA_UCEC_009	TCGA-UCEC	white	European	Endometrioid adenocarcinoma, NOS	EA
TCGA_UCEC_010	TCGA-UCEC	white	European	Endometrioid adenocarcinoma, NOS	EA
TCGA_UCEC_011	TCGA-UCEC	white	European	Endometrioid adenocarcinoma, NOS	EA
TCGA_UCEC_012	TCGA-UCEC	white	European	Endometrioid adenocarcinoma, NOS	EA
TCGA_UCEC_017	TCGA-UCEC	white	European	Serous cystadenocarcinoma, NOS	EA
TCGA_UCEC_019	TCGA-UCEC	white	European	Endometrioid adenocarcinoma, NOS	EA
TCGA_UCEC_020	TCGA-UCEC	white	European	Endometrioid adenocarcinoma, NOS	EA
TCGA_UCEC_021	TCGA-UCEC	white	not available	Serous cystadenocarcinoma, NOS	EA
TCGA_UCEC_023	TCGA-UCEC	white	European	Endometrioid adenocarcinoma, NOS	EA
TCGA_UCEC_027	TCGA-UCEC	white	European	Endometrioid adenocarcinoma, NOS	EA
TCGA_UCEC_028	TCGA-UCEC	white	European	Endometrioid adenocarcinoma, NOS	EA
TCGA_UCEC_029	TCGA-UCEC	white	European	Serous cystadenocarcinoma, NOS	EA
TCGA_UCEC_031	TCGA-UCEC	white	European	Endometrioid adenocarcinoma, NOS	EA
TCGA_UCEC_034	TCGA-UCEC	white	European	Endometrioid adenocarcinoma, NOS	EA
TCGA_UCEC_035	TCGA-UCEC	white	European	Endometrioid adenocarcinoma, NOS	EA
TCGA_UCEC_036	TCGA-UCEC	white	European	Endometrioid adenocarcinoma, NOS	EA
TCGA_UCEC_039	TCGA-UCEC	white	European	Endometrioid adenocarcinoma, NOS	EA
TCGA_UCEC_040	TCGA-UCEC	white	European	Endometrioid adenocarcinoma, NOS	EA
TCGA_UCEC_041	TCGA-UCEC	not reported	European	Endometrioid adenocarcinoma, NOS	EA
TCGA_UCEC_042	TCGA-UCEC	white	European	Endometrioid adenocarcinoma, NOS	EA
TCGA_UCEC_045	TCGA-UCEC	white	European	Endometrioid adenocarcinoma, NOS	EA
TCGA_UCEC_047	TCGA-UCEC	white	European	Serous cystadenocarcinoma, NOS	NA
TCGA_UCEC_050	TCGA-UCEC	white	European	Endometrioid adenocarcinoma, NOS	EA
TCGA_UCEC_051	TCGA-UCEC	white	European	Serous cystadenocarcinoma, NOS	EA
TCGA_UCEC_052	TCGA-UCEC	white	not available	Endometrioid adenocarcinoma, NOS	EA
TCGA_UCEC_053	TCGA-UCEC	white	European	Serous cystadenocarcinoma, NOS	EA
TCGA_UCEC_055	TCGA-UCEC	white	European	Endometrioid adenocarcinoma, NOS	EA
TCGA_UCEC_056	TCGA-UCEC	white	European	Serous cystadenocarcinoma, NOS	EA
TCGA_UCEC_057	TCGA-UCEC	white	European	Endometrioid adenocarcinoma, NOS	EA
TCGA_UCEC_059	TCGA-UCEC	white	European	Endometrioid adenocarcinoma, NOS	EA
TCGA_UCEC_061	TCGA-UCEC	white	not available	Serous cystadenocarcinoma, NOS	EA
TCGA_UCEC_062	TCGA-UCEC	white	European	Serous cystadenocarcinoma, NOS	EA
TCGA_UCEC_063	TCGA-UCEC	white	European	Endometrioid adenocarcinoma, NOS	EA
TCGA_UCEC_064	TCGA-UCEC	white	European	Endometrioid adenocarcinoma, NOS	EA
TCGA_UCEC_066	TCGA-UCEC	white	European	Endometrioid adenocarcinoma, NOS	EA
TCGA_UCEC_067	TCGA-UCEC	white	European	Endometrioid adenocarcinoma, NOS	EA
TCGA_UCEC_068	TCGA-UCEC	white	European	Endometrioid adenocarcinoma, NOS	EA
TCGA_UCEC_070	TCGA-UCEC	white	European	Endometrioid adenocarcinoma, NOS	EA
TCGA_UCEC_071	TCGA-UCEC	white	not available	Serous cystadenocarcinoma, NOS	EA
TCGA_UCEC_072	TCGA-UCEC	white	European	Endometrioid adenocarcinoma, NOS	EA
TCGA_UCEC_074	TCGA-UCEC	white	European	Endometrioid adenocarcinoma, NOS	EA
TCGA_UCEC_075	TCGA-UCEC	white	European	Endometrioid adenocarcinoma, NOS	EA
TCGA_UCEC_080	TCGA-UCEC	white	European	Serous cystadenocarcinoma, NOS	EA
TCGA_UCEC_081	TCGA-UCEC	white	European	Endometrioid adenocarcinoma, NOS	EA
TCGA_UCEC_082	TCGA-UCEC	white	European	Endometrioid adenocarcinoma, NOS	EA
TCGA_UCEC_083	TCGA-UCEC	white	European	Endometrioid adenocarcinoma, NOS	EA
TCGA_UCEC_084	TCGA-UCEC	white	European	Endometrioid adenocarcinoma, NOS	EA
TCGA_UCEC_085	TCGA-UCEC	white	European	Endometrioid adenocarcinoma, NOS	EA
TCGA_UCEC_086	TCGA-UCEC	white	European	Endometrioid adenocarcinoma, NOS	EA
TCGA_UCEC_088	TCGA-UCEC	white	European	Endometrioid adenocarcinoma, NOS	EA
TCGA_UCEC_090	TCGA-UCEC	white	European	Endometrioid adenocarcinoma, NOS	EA
TCGA_UCEC_091	TCGA-UCEC	white	European	Endometrioid adenocarcinoma, NOS	EA
TCGA_UCEC_093	TCGA-UCEC	white	European	Endometrioid adenocarcinoma, NOS	EA
TCGA_UCEC_098	TCGA-UCEC	white	European	Endometrioid adenocarcinoma, NOS	NA
TCGA_UCEC_100	TCGA-UCEC	white	European	Endometrioid adenocarcinoma, NOS	EA
TCGA_UCEC_101	TCGA-UCEC	white	European	Endometrioid adenocarcinoma, NOS	EA
TCGA_UCEC_102	TCGA-UCEC	white	European	Endometrioid adenocarcinoma, NOS	EA
TCGA_UCEC_103	TCGA-UCEC	white	European	Endometrioid adenocarcinoma, NOS	EA
TCGA_UCEC_104	TCGA-UCEC	white	European	Endometrioid adenocarcinoma, NOS	EA
TCGA_UCEC_106	TCGA-UCEC	white	European	Endometrioid adenocarcinoma, NOS	EA
TCGA_UCEC_108	TCGA-UCEC	white	European	Serous cystadenocarcinoma, NOS	EA
TCGA_UCEC_112	TCGA-UCEC	white	European	Endometrioid adenocarcinoma, NOS	EA
TCGA_UCEC_114	TCGA-UCEC	white	not available	Serous cystadenocarcinoma, NOS	EA
TCGA_UCEC_115	TCGA-UCEC	white	European	Papillary serous cystadenocarcinoma	EA
TCGA_UCEC_116	TCGA-UCEC	white	European	Endometrioid adenocarcinoma, NOS	EA
TCGA_UCEC_117	TCGA-UCEC	white	European	Serous cystadenocarcinoma, NOS	EA
TCGA_UCEC_119	TCGA-UCEC	white	European	Serous cystadenocarcinoma, NOS	EA
TCGA_UCEC_120	TCGA-UCEC	white	European	Endometrioid adenocarcinoma, NOS	EA
TCGA_UCEC_122	TCGA-UCEC	white	European	Serous cystadenocarcinoma, NOS	EA
TCGA_UCEC_124	TCGA-UCEC	white	European	Endometrioid adenocarcinoma, NOS	EA
TCGA_UCEC_125	TCGA-UCEC	white	European	Endometrioid adenocarcinoma, NOS	EA
TCGA_UCEC_128	TCGA-UCEC	white	European	Endometrioid adenocarcinoma, NOS	EA
TCGA_UCEC_132	TCGA-UCEC	white	European	Endometrioid adenocarcinoma, NOS	EA
TCGA_UCEC_134	TCGA-UCEC	white	European	Endometrioid adenocarcinoma, NOS	EA
TCGA_UCEC_137	TCGA-UCEC	white	not available	Serous cystadenocarcinoma, NOS	EA
TCGA_UCEC_138	TCGA-UCEC	white	European	Endometrioid adenocarcinoma, NOS	EA
TCGA_UCEC_140	TCGA-UCEC	white	European	Endometrioid adenocarcinoma, NOS	EA
TCGA_UCEC_141	TCGA-UCEC	white	European	Papillary serous cystadenocarcinoma	EA
TCGA_UCEC_142	TCGA-UCEC	white	European	Endometrioid adenocarcinoma, NOS	EA
TCGA_UCEC_143	TCGA-UCEC	white	European	Endometrioid adenocarcinoma, NOS	EA
TCGA_UCEC_144	TCGA-UCEC	white	European	Endometrioid adenocarcinoma, NOS	EA
TCGA_UCEC_145	TCGA-UCEC	white	European	Endometrioid adenocarcinoma, NOS	EA
TCGA_UCEC_147	TCGA-UCEC	white	European	Endometrioid adenocarcinoma, NOS	EA
TCGA_UCEC_149	TCGA-UCEC	white	not available	Endometrioid adenocarcinoma, NOS	EA
TCGA_UCEC_152	TCGA-UCEC	white	European	Endometrioid adenocarcinoma, NOS	EA
TCGA_UCEC_156	TCGA-UCEC	white	European	Endometrioid adenocarcinoma, NOS	EA
TCGA_UCEC_160	TCGA-UCEC	white	European	Endometrioid adenocarcinoma, NOS	EA
TCGA_UCEC_161	TCGA-UCEC	white	European	Endometrioid adenocarcinoma, NOS	EA
TCGA_UCEC_163	TCGA-UCEC	white	European	Endometrioid adenocarcinoma, NOS	EA
TCGA_UCEC_166	TCGA-UCEC	white	not available	Serous cystadenocarcinoma, NOS	EA
TCGA_UCEC_167	TCGA-UCEC	white	European	Endometrioid adenocarcinoma, NOS	EA
TCGA_UCEC_168	TCGA-UCEC	white	European	Endometrioid adenocarcinoma, NOS	EA
TCGA_UCEC_169	TCGA-UCEC	white	European	Endometrioid adenocarcinoma, NOS	EA
TCGA_UCEC_172	TCGA-UCEC	white	European	Endometrioid adenocarcinoma, NOS	EA
TCGA_UCEC_176	TCGA-UCEC	white	European	Endometrioid adenocarcinoma, NOS	EA
TCGA_UCEC_177	TCGA-UCEC	white	European	Endometrioid adenocarcinoma, NOS	EA
TCGA_UCEC_179	TCGA-UCEC	white	European	Endometrioid adenocarcinoma, NOS	EA
TCGA_UCEC_180	TCGA-UCEC	white	European	Endometrioid adenocarcinoma, NOS	EA
TCGA_UCEC_182	TCGA-UCEC	white	European	Serous cystadenocarcinoma, NOS	EA
TCGA_UCEC_184	TCGA-UCEC	white	European	Endometrioid adenocarcinoma, NOS	EA
TCGA_UCEC_185	TCGA-UCEC	white	European	Endometrioid adenocarcinoma, NOS	EA
TCGA_UCEC_186	TCGA-UCEC	white	European	Endometrioid adenocarcinoma, NOS	EA
TCGA_UCEC_187	TCGA-UCEC	white	European	Serous cystadenocarcinoma, NOS	EA
TCGA_UCEC_191	TCGA-UCEC	white	European	Serous cystadenocarcinoma, NOS	EA
TCGA_UCEC_193	TCGA-UCEC	white	European	Endometrioid adenocarcinoma, NOS	EA
TCGA_UCEC_194	TCGA-UCEC	white	European	Endometrioid adenocarcinoma, NOS	EA
TCGA_UCEC_196	TCGA-UCEC	white	European	Endometrioid adenocarcinoma, NOS	EA
TCGA_UCEC_197	TCGA-UCEC	white	European	Endometrioid adenocarcinoma, NOS	EA
TCGA_UCEC_199	TCGA-UCEC	white	European	Endometrioid adenocarcinoma, NOS	EA
TCGA_UCEC_202	TCGA-UCEC	white	European	Endometrioid adenocarcinoma, NOS	EA
TCGA_UCEC_204	TCGA-UCEC	white	European	Endometrioid adenocarcinoma, NOS	EA
TCGA_UCEC_206	TCGA-UCEC	white	not available	Serous cystadenocarcinoma, NOS	EA
TCGA_UCEC_209	TCGA-UCEC	white	European	Endometrioid adenocarcinoma, NOS	EA
TCGA_UCEC_218	TCGA-UCEC	white	European	Endometrioid adenocarcinoma, NOS	EA
TCGA_UCEC_219	TCGA-UCEC	white	European	Carcinoma, undifferentiated, NOS	EA
TCGA_UCEC_220	TCGA-UCEC	white	European	Endometrioid adenocarcinoma, NOS	EA
TCGA_UCEC_222	TCGA-UCEC	white	not available	Serous cystadenocarcinoma, NOS	EA
TCGA_UCEC_224	TCGA-UCEC	white	European	Endometrioid adenocarcinoma, NOS	EA
TCGA_UCEC_225	TCGA-UCEC	white	European	Endometrioid adenocarcinoma, NOS	EA
TCGA_UCEC_226	TCGA-UCEC	white	not available	Serous cystadenocarcinoma, NOS	EA
TCGA_UCEC_229	TCGA-UCEC	white	European	Endometrioid adenocarcinoma, NOS	EA
TCGA_UCEC_230	TCGA-UCEC	white	European	Serous cystadenocarcinoma, NOS	EA
TCGA_UCEC_231	TCGA-UCEC	white	European	Endometrioid adenocarcinoma, NOS	EA
TCGA_UCEC_232	TCGA-UCEC	white	European	Endometrioid adenocarcinoma, NOS	EA
TCGA_UCEC_234	TCGA-UCEC	white	European	Endometrioid adenocarcinoma, NOS	EA
TCGA_UCEC_235	TCGA-UCEC	white	not available	Serous cystadenocarcinoma, NOS	EA
TCGA_UCEC_237	TCGA-UCEC	white	European	Endometrioid adenocarcinoma, NOS	EA
TCGA_UCEC_239	TCGA-UCEC	white	European	Endometrioid adenocarcinoma, NOS	EA
TCGA_UCEC_240	TCGA-UCEC	white	European	Endometrioid adenocarcinoma, NOS	EA
TCGA_UCEC_241	TCGA-UCEC	white	European	Endometrioid adenocarcinoma, NOS	EA
TCGA_UCEC_242	TCGA-UCEC	white	European	Endometrioid adenocarcinoma, NOS	EA
TCGA_UCEC_245	TCGA-UCEC	white	European	Endometrioid adenocarcinoma, NOS	EA
TCGA_UCEC_247	TCGA-UCEC	white	European	Serous cystadenocarcinoma, NOS	EA
TCGA_UCEC_248	TCGA-UCEC	not reported	European	Endometrioid adenocarcinoma, NOS	EA
TCGA_UCEC_249	TCGA-UCEC	white	European	Serous cystadenocarcinoma, NOS	EA
TCGA_UCEC_250	TCGA-UCEC	white	European	Endometrioid adenocarcinoma, NOS	EA
TCGA_UCEC_251	TCGA-UCEC	white	European	Endometrioid adenocarcinoma, NOS	EA
TCGA_UCEC_252	TCGA-UCEC	white	European	Endometrioid adenocarcinoma, NOS	EA
TCGA_UCEC_253	TCGA-UCEC	white	European	Endometrioid adenocarcinoma, NOS	EA
TCGA_UCEC_254	TCGA-UCEC	white	European	Endometrioid adenocarcinoma, NOS	EA
TCGA_UCEC_255	TCGA-UCEC	white	European	Endometrioid adenocarcinoma, NOS	EA
TCGA_UCEC_256	TCGA-UCEC	white	European	Serous cystadenocarcinoma, NOS	EA
TCGA_UCEC_259	TCGA-UCEC	white	European	Endometrioid adenocarcinoma, NOS	EA
TCGA_UCEC_260	TCGA-UCEC	white	European	Papillary serous cystadenocarcinoma	EA
TCGA_UCEC_261	TCGA-UCEC	white	European	Serous cystadenocarcinoma, NOS	EA
TCGA_UCEC_262	TCGA-UCEC	white	European	Endometrioid adenocarcinoma, NOS	EA
TCGA_UCEC_263	TCGA-UCEC	white	European	Endometrioid adenocarcinoma, NOS	EA
TCGA_UCEC_265	TCGA-UCEC	white	European	Serous cystadenocarcinoma, NOS	EA
TCGA_UCEC_266	TCGA-UCEC	white	European	Endometrioid adenocarcinoma, NOS	EA
TCGA_UCEC_270	TCGA-UCEC	white	European	Endometrioid adenocarcinoma, NOS	EA
TCGA_UCEC_272	TCGA-UCEC	white	European	Endometrioid adenocarcinoma, NOS	EA
TCGA_UCEC_274	TCGA-UCEC	white	European	Endometrioid adenocarcinoma, NOS	EA
TCGA_UCEC_275	TCGA-UCEC	white	not available	Endometrioid adenocarcinoma, NOS	EA
TCGA_UCEC_278	TCGA-UCEC	white	European	Endometrioid adenocarcinoma, NOS	EA
TCGA_UCEC_285	TCGA-UCEC	white	European	Endometrioid adenocarcinoma, NOS	EA
TCGA_UCEC_286	TCGA-UCEC	white	European	Endometrioid adenocarcinoma, NOS	EA
TCGA_UCEC_287	TCGA-UCEC	white	European	Serous cystadenocarcinoma, NOS	EA
TCGA_UCEC_288	TCGA-UCEC	white	European	Serous cystadenocarcinoma, NOS	EA
TCGA_UCEC_290	TCGA-UCEC	white	European	Endometrioid adenocarcinoma, NOS	EA
TCGA_UCEC_291	TCGA-UCEC	white	European	Endometrioid adenocarcinoma, NOS	EA
TCGA_UCEC_292	TCGA-UCEC	white	not available	Serous cystadenocarcinoma, NOS	EA
TCGA_UCEC_293	TCGA-UCEC	white	European	Endometrioid adenocarcinoma, NOS	EA
TCGA_UCEC_294	TCGA-UCEC	white	European	Endometrioid adenocarcinoma, NOS	EA
TCGA_UCEC_295	TCGA-UCEC	white	European	Endometrioid adenocarcinoma, NOS	EA
TCGA_UCEC_296	TCGA-UCEC	white	European	Endometrioid adenocarcinoma, NOS	EA
TCGA_UCEC_300	TCGA-UCEC	not reported	European	Endometrioid adenocarcinoma, NOS	EA
TCGA_UCEC_301	TCGA-UCEC	white	European	Endometrioid adenocarcinoma, NOS	EA
TCGA_UCEC_302	TCGA-UCEC	white	European	Endometrioid adenocarcinoma, NOS	EA
TCGA_UCEC_303	TCGA-UCEC	white	European	Endometrioid adenocarcinoma, NOS	EA
TCGA_UCEC_304	TCGA-UCEC	white	European	Endometrioid adenocarcinoma, NOS	EA
TCGA_UCEC_307	TCGA-UCEC	white	European	Endometrioid adenocarcinoma, NOS	EA
TCGA_UCEC_309	TCGA-UCEC	white	European	Serous cystadenocarcinoma, NOS	EA
TCGA_UCEC_310	TCGA-UCEC	white	European	Endometrioid adenocarcinoma, NOS	EA
TCGA_UCEC_311	TCGA-UCEC	white	European	Endometrioid adenocarcinoma, NOS	EA
TCGA_UCEC_313	TCGA-UCEC	white	European	Endometrioid adenocarcinoma, NOS	EA
TCGA_UCEC_315	TCGA-UCEC	white	European	Endometrioid adenocarcinoma, NOS	EA
TCGA_UCEC_316	TCGA-UCEC	white	European	Endometrioid adenocarcinoma, NOS	EA
TCGA_UCEC_318	TCGA-UCEC	white	European	Endometrioid adenocarcinoma, NOS	EA
TCGA_UCEC_320	TCGA-UCEC	white	European	Endometrioid adenocarcinoma, NOS	EA
TCGA_UCEC_321	TCGA-UCEC	white	not available	Serous cystadenocarcinoma, NOS	EA
TCGA_UCEC_323	TCGA-UCEC	white	European	Endometrioid adenocarcinoma, NOS	EA
TCGA_UCEC_324	TCGA-UCEC	white	European	Endometrioid adenocarcinoma, NOS	EA
TCGA_UCEC_325	TCGA-UCEC	white	European	Endometrioid adenocarcinoma, NOS	EA
TCGA_UCEC_326	TCGA-UCEC	white	European	Endometrioid adenocarcinoma, NOS	EA
TCGA_UCEC_327	TCGA-UCEC	white	not available	Serous cystadenocarcinoma, NOS	EA
TCGA_UCEC_328	TCGA-UCEC	white	not available	Serous cystadenocarcinoma, NOS	EA
TCGA_UCEC_330	TCGA-UCEC	white	not available	Endometrioid adenocarcinoma, NOS	EA
TCGA_UCEC_331	TCGA-UCEC	white	European	Endometrioid adenocarcinoma, NOS	EA
TCGA_UCEC_333	TCGA-UCEC	white	European	Endometrioid adenocarcinoma, NOS	EA
TCGA_UCEC_334	TCGA-UCEC	white	European	Endometrioid adenocarcinoma, NOS	EA
TCGA_UCEC_335	TCGA-UCEC	white	European	Endometrioid adenocarcinoma, NOS	EA
TCGA_UCEC_337	TCGA-UCEC	white	not available	Endometrioid adenocarcinoma, NOS	EA
TCGA_UCEC_339	TCGA-UCEC	white	European	Endometrioid adenocarcinoma, NOS	EA
TCGA_UCEC_340	TCGA-UCEC	white	European	Endometrioid adenocarcinoma, NOS	EA
TCGA_UCEC_342	TCGA-UCEC	white	European	Endometrioid adenocarcinoma, NOS	EA
TCGA_UCEC_344	TCGA-UCEC	white	European	Endometrioid adenocarcinoma, NOS	EA
TCGA_UCEC_345	TCGA-UCEC	white	European	Endometrioid adenocarcinoma, NOS	EA
TCGA_UCEC_346	TCGA-UCEC	white	European	Endometrioid adenocarcinoma, NOS	EA
TCGA_UCEC_347	TCGA-UCEC	white	European	Endometrioid adenocarcinoma, NOS	EA
TCGA_UCEC_348	TCGA-UCEC	white	European	Endometrioid adenocarcinoma, NOS	EA
TCGA_UCEC_349	TCGA-UCEC	white	European	Endometrioid adenocarcinoma, NOS	EA
TCGA_UCEC_350	TCGA-UCEC	white	European	Endometrioid adenocarcinoma, NOS	EA
TCGA_UCEC_351	TCGA-UCEC	white	European	Endometrioid adenocarcinoma, NOS	EA
TCGA_UCEC_353	TCGA-UCEC	white	European	Endometrioid adenocarcinoma, NOS	EA
TCGA_UCEC_356	TCGA-UCEC	white	European	Endometrioid adenocarcinoma, NOS	EA
TCGA_UCEC_358	TCGA-UCEC	white	European	Endometrioid adenocarcinoma, NOS	EA
TCGA_UCEC_359	TCGA-UCEC	white	European	Papillary serous cystadenocarcinoma	EA
TCGA_UCEC_360	TCGA-UCEC	white	European	Serous cystadenocarcinoma, NOS	EA
TCGA_UCEC_362	TCGA-UCEC	white	European	Endometrioid adenocarcinoma, NOS	EA
TCGA_UCEC_363	TCGA-UCEC	white	European	Serous cystadenocarcinoma, NOS	EA
TCGA_UCEC_364	TCGA-UCEC	white	not available	Endometrioid adenocarcinoma, NOS	EA
TCGA_UCEC_365	TCGA-UCEC	white	European	Serous cystadenocarcinoma, NOS	EA
TCGA_UCEC_371	TCGA-UCEC	white	European	Endometrioid adenocarcinoma, NOS	EA
TCGA_UCEC_377	TCGA-UCEC	white	not available	Serous cystadenocarcinoma, NOS	EA
TCGA_UCEC_379	TCGA-UCEC	white	European	Endometrioid adenocarcinoma, NOS	EA
TCGA_UCEC_382	TCGA-UCEC	white	European	Endometrioid adenocarcinoma, NOS	EA
TCGA_UCEC_384	TCGA-UCEC	white	European	Endometrioid adenocarcinoma, NOS	EA
TCGA_UCEC_386	TCGA-UCEC	white	European	Serous cystadenocarcinoma, NOS	EA
TCGA_UCEC_387	TCGA-UCEC	white	European	Serous cystadenocarcinoma, NOS	EA
TCGA_UCEC_388	TCGA-UCEC	white	European	Endometrioid adenocarcinoma, NOS	EA
TCGA_UCEC_396	TCGA-UCEC	white	European	Endometrioid adenocarcinoma, NOS	EA
TCGA_UCEC_397	TCGA-UCEC	white	European	Serous cystadenocarcinoma, NOS	EA
TCGA_UCEC_398	TCGA-UCEC	white	European	Serous cystadenocarcinoma, NOS	EA
TCGA_UCEC_401	TCGA-UCEC	white	European	Endometrioid adenocarcinoma, NOS	EA
TCGA_UCEC_402	TCGA-UCEC	white	European	Endometrioid adenocarcinoma, NOS	EA
TCGA_UCEC_405	TCGA-UCEC	white	European	Endometrioid adenocarcinoma, NOS	EA
TCGA_UCEC_408	TCGA-UCEC	white	European	Endometrioid adenocarcinoma, NOS	EA
TCGA_UCEC_410	TCGA-UCEC	white	European	Endometrioid adenocarcinoma, NOS	EA
TCGA_UCEC_411	TCGA-UCEC	white	European	Endometrioid adenocarcinoma, NOS	EA
TCGA_UCEC_413	TCGA-UCEC	white	European	Endometrioid adenocarcinoma, NOS	EA
TCGA_UCEC_414	TCGA-UCEC	white	European	Endometrioid adenocarcinoma, NOS	EA
TCGA_UCEC_416	TCGA-UCEC	white	European	Endometrioid adenocarcinoma, NOS	EA
TCGA_UCEC_421	TCGA-UCEC	white	European	Endometrioid adenocarcinoma, NOS	EA
TCGA_UCEC_422	TCGA-UCEC	white	European	Endometrioid adenocarcinoma, NOS	EA
TCGA_UCEC_423	TCGA-UCEC	white	European	Endometrioid adenocarcinoma, NOS	EA
TCGA_UCEC_424	TCGA-UCEC	white	European	Endometrioid adenocarcinoma, NOS	EA
TCGA_UCEC_428	TCGA-UCEC	white	European	Serous cystadenocarcinoma, NOS	EA
TCGA_UCEC_430	TCGA-UCEC	black or african american	European	Endometrioid adenocarcinoma, NOS	EA
TCGA_UCEC_432	TCGA-UCEC	white	European	Endometrioid adenocarcinoma, NOS	EA
TCGA_UCEC_435	TCGA-UCEC	white	not available	Serous cystadenocarcinoma, NOS	EA
TCGA_UCEC_437	TCGA-UCEC	white	European	Endometrioid adenocarcinoma, NOS	EA
TCGA_UCEC_438	TCGA-UCEC	white	European	Serous cystadenocarcinoma, NOS	EA
TCGA_UCEC_439	TCGA-UCEC	white	European	Endometrioid adenocarcinoma, secretory variant	EA
TCGA_UCEC_440	TCGA-UCEC	white	European	Endometrioid adenocarcinoma, NOS	EA
TCGA_UCEC_442	TCGA-UCEC	white	European	Serous cystadenocarcinoma, NOS	EA
TCGA_UCEC_443	TCGA-UCEC	white	European	Serous cystadenocarcinoma, NOS	EA
TCGA_UCEC_444	TCGA-UCEC	white	European	Endometrioid adenocarcinoma, NOS	EA
TCGA_UCEC_445	TCGA-UCEC	white	European	Serous cystadenocarcinoma, NOS	EA
TCGA_UCEC_446	TCGA-UCEC	white	European	Endometrioid adenocarcinoma, NOS	EA
TCGA_UCEC_448	TCGA-UCEC	white	European	Endometrioid adenocarcinoma, NOS	EA
TCGA_UCEC_449	TCGA-UCEC	white	European	Endometrioid adenocarcinoma, NOS	EA
TCGA_UCEC_450	TCGA-UCEC	white	European	Endometrioid adenocarcinoma, NOS	EA
TCGA_UCEC_451	TCGA-UCEC	white	European	Endometrioid adenocarcinoma, NOS	EA
TCGA_UCEC_453	TCGA-UCEC	white	European	Endometrioid adenocarcinoma, NOS	EA
TCGA_UCEC_455	TCGA-UCEC	white	European	Endometrioid adenocarcinoma, NOS	EA
TCGA_UCEC_456	TCGA-UCEC	white	European	Serous cystadenocarcinoma, NOS	EA
TCGA_UCEC_461	TCGA-UCEC	white	European	Endometrioid adenocarcinoma, NOS	EA
TCGA_UCEC_464	TCGA-UCEC	white	European	Endometrioid adenocarcinoma, NOS	EA
TCGA_UCEC_465	TCGA-UCEC	white	European	Endometrioid adenocarcinoma, NOS	EA
TCGA_UCEC_467	TCGA-UCEC	white	European	Serous cystadenocarcinoma, NOS	EA
TCGA_UCEC_469	TCGA-UCEC	white	European	Endometrioid adenocarcinoma, NOS	EA
TCGA_UCEC_470	TCGA-UCEC	white	European	Serous cystadenocarcinoma, NOS	EA
TCGA_UCEC_471	TCGA-UCEC	white	European	Endometrioid adenocarcinoma, NOS	EA
TCGA_UCEC_472	TCGA-UCEC	white	European	Serous cystadenocarcinoma, NOS	EA
TCGA_UCEC_473	TCGA-UCEC	white	European	Endometrioid adenocarcinoma, NOS	EA
TCGA_UCEC_475	TCGA-UCEC	white	European	Serous cystadenocarcinoma, NOS	EA
TCGA_UCEC_477	TCGA-UCEC	white	European	Endometrioid adenocarcinoma, NOS	EAA
TCGA_UCEC_479	TCGA-UCEC	white	European	Endometrioid adenocarcinoma, NOS	EA
TCGA_UCEC_480	TCGA-UCEC	white	European	Serous cystadenocarcinoma, NOS	EA
TCGA_UCEC_481	TCGA-UCEC	american indian or alaska native	European	Endometrioid adenocarcinoma, NOS	EA
TCGA_UCEC_482	TCGA-UCEC	white	European	Endometrioid adenocarcinoma, NOS	EA
TCGA_UCEC_485	TCGA-UCEC	white	European	Endometrioid adenocarcinoma, NOS	EA
TCGA_UCEC_486	TCGA-UCEC	white	European	Endometrioid adenocarcinoma, NOS	EA
TCGA_UCEC_488	TCGA-UCEC	white	European	Endometrioid adenocarcinoma, NOS	EA
TCGA_UCEC_489	TCGA-UCEC	white	European	Endometrioid adenocarcinoma, NOS	EA
TCGA_UCEC_490	TCGA-UCEC	white	European	Endometrioid adenocarcinoma, NOS	EA
TCGA_UCEC_492	TCGA-UCEC	white	European	Serous cystadenocarcinoma, NOS	EA
TCGA_UCEC_496	TCGA-UCEC	white	European	Endometrioid adenocarcinoma, NOS	EA
TCGA_UCEC_498	TCGA-UCEC	white	European	Endometrioid adenocarcinoma, NOS	EA
TCGA_UCEC_499	TCGA-UCEC	white	European	Endometrioid adenocarcinoma, NOS	EA
TCGA_UCEC_502	TCGA-UCEC	white	European	Endometrioid adenocarcinoma, NOS	EA
TCGA_UCEC_503	TCGA-UCEC	white	European	Endometrioid adenocarcinoma, NOS	EA
TCGA_UCEC_505	TCGA-UCEC	white	European	Endometrioid adenocarcinoma, NOS	EA
TCGA_UCEC_506	TCGA-UCEC	white	European	Endometrioid adenocarcinoma, NOS	EA
TCGA_UCEC_508	TCGA-UCEC	white	European	Endometrioid adenocarcinoma, NOS	EA
TCGA_UCEC_509	TCGA-UCEC	white	European	Endometrioid adenocarcinoma, NOS	EA
TCGA_UCEC_510	TCGA-UCEC	white	European	Serous cystadenocarcinoma, NOS	EA
TCGA_UCEC_512	TCGA-UCEC	white	European	Endometrioid adenocarcinoma, NOS	EA
TCGA_UCEC_514	TCGA-UCEC	white	European	Serous cystadenocarcinoma, NOS	EA
TCGA_UCEC_515	TCGA-UCEC	white	European	Endometrioid adenocarcinoma, NOS	EA
TCGA_UCEC_517	TCGA-UCEC	white	European	Serous cystadenocarcinoma, NOS	EA
TCGA_UCEC_519	TCGA-UCEC	white	European	Endometrioid adenocarcinoma, NOS	EA
TCGA_UCEC_523	TCGA-UCEC	white	European	Serous cystadenocarcinoma, NOS	EA
TCGA_UCEC_524	TCGA-UCEC	white	European	Endometrioid adenocarcinoma, NOS	EA
TCGA_UCEC_526	TCGA-UCEC	white	European	Endometrioid adenocarcinoma, NOS	EA
TCGA_UCEC_527	TCGA-UCEC	white	European	Endometrioid adenocarcinoma, NOS	EA
TCGA_UCEC_528	TCGA-UCEC	white	European	Endometrioid adenocarcinoma, NOS	EA
TCGA_UCEC_530	TCGA-UCEC	white	European	Endometrioid adenocarcinoma, NOS	EA
TCGA_UCEC_533	TCGA-UCEC	white	not available	Endometrioid adenocarcinoma, NOS	EA
TCGA_UCEC_535	TCGA-UCEC	white	European	Endometrioid adenocarcinoma, NOS	EA
TCGA_UCEC_536	TCGA-UCEC	white	European	Endometrioid adenocarcinoma, NOS	EA

## Sheet: Table_S2
Tumor signature analysis implicates hereditary cancer genes in endometrial cancer development
Kondrashova O., Shamsani J. et al.
Table S2: Phenotypic characteristics of the familial endometrial cancer cases
* MMR status as determined by IHC. For individual 26, MMR proficiency was proven for her endometrial cancer-affected sister, diagnosed at age 57.
BMI - Body Mass Index; IHC - Immunohistochemistry; MMR - Mismatch Repair; WES - Whole exome sequencing; WGS - Whole genome sequencing.
Case ID (full)	Case ID (short)	Age at diagnosis	Histological type (Tumor grade)	MMR status*	BMI	Menopausal	Sequencing
ANECS_EC_001	1	77	Endometrioid (1)	Proficient	33	Post	WES
ANECS_EC_002	2	70	Endometrioid (3)	Proficient	51	Post	WES
ANECS_EC_003	3	49	Endometrioid (1)	Proficient	40	Peri	WES
ANECS_EC_004	4	57	Endometrioid (1)	Proficient	34	Post	WES
ANECS_EC_005	5	65	Endometrioid (1)	Proficient	34	Post	WES
ANECS_EC_006	6	58	Endometrioid (1)	Proficient	33	Post	WES
ANECS_EC_007	7	55	Endometrioid (2)	Proficient	32	Post	WGS
ANECS_EC_008	8	46	Endometrioid (1)	Proficient	23	Peri	WGS
ANECS_EC_009	9	70	Malignant Mixed Mullerian Tumor	Proficient	38	Post	WGS
ANECS_EC_010	10	56	Endometrioid (1)	Proficient	43	Post	WGS
ANECS_EC_011	11	57	Endometrioid (1)	Proficient	33	Post	WGS
ANECS_EC_012	12	72	Endometrioid (1)	Proficient	23	Post	WGS
ANECS_EC_013	13	58	Endometrioid (2)	Proficient	47	Post	WGS
ANECS_EC_014	14	56	Endometrioid (2)	Proficient	21	Peri	WGS
ANECS_EC_015	15	53	Endometrioid + Mucinous	Proficient	43	Post	WGS
ANECS_EC_016	16	62	Endometrioid (1)	Proficient	22	Post	WGS
ANECS_EC_017	17	62	Endometrioid (3)	Proficient	25	Post	WGS
ANECS_EC_018	18	57	Endometrioid (1)	Proficient	22	Pre	WGS
ANECS_EC_019	19	63	Endometrioid + Serous	Proficient	32	Post	WGS
ANECS_EC_020	20	62	Endometrioid (2)	Proficient	38	Post	WGS
ANECS_EC_021	21	61	Endometrioid (2)	Proficient	32	Post	WGS
ANECS_EC_022	22	76	Endometrioid (1)	Proficient	36	Post	WGS
ANECS_EC_023	23	69	Endometrioid (2)	Proficient	21	Post	WGS
ANECS_EC_024	24	56	Serous + Endometrioid	Proficient	37	Post	WGS
ANECS_EC_025	25	55	Endometrioid (1)	Proficient	23	Peri	WGS
ANECS_EC_026	26	65	Endometrioid (2)	NA	35	Post	WGS
ANECS_EC_027	27	65	Endometrioid (2)	Proficient	32	Post	WGS
ANECS_EC_028	28	62	Endometrioid (2)	Proficient	34	Post	WGS
ANECS_EC_029	29	65	Clear cell carcinoma	Proficient	31	Post	WGS
ANECS_EC_030	30	61	Endometrioid (2)	Proficient	51	Post	WGS
ANECS_EC_031	31	51	Clear cell carcinoma + Endometrioid	Proficient	25	Post	WGS
ANECS_EC_032	32	68	Endometrioid (1)	Proficient	32	Post	WGS
ANECS_EC_033	33	70	Endometrioid (1)	Proficient	51	Post	WGS

## Sheet: Table_S3
Tumor signature analysis implicates hereditary cancer genes in endometrial cancer development
Kondrashova O., Shamsani J. et al.
Table S3: Summary of sequencing coverage and number of variants identified for each familial endometrial cancer case prior to filtering.
SNV - Single Nucleotide Variant; WES - Whole Exome Sequencing; WGS - Whole Genome Sequencing.
Case ID	Platform	Fold coverage for 80% of bases	Average per-basepair coverage	SNV count	Indel count
ANECS_EC_001	WES	24x	72.56	68090	4704
ANECS_EC_002	WES	23x	68.58	68613	4951
ANECS_EC_003	WES	26x	77.94	81716	5313
ANECS_EC_004	WES	27x	78.23	76235	5691
ANECS_EC_005	WES	28x	80.94	77443	5726
ANECS_EC_006	WES	23x	71.18	71343	5286
ANECS_EC_007	WGS	29x	35.37	3477057	223149
ANECS_EC_008	WGS	29x	35.35	3566642	229513
ANECS_EC_009	WGS	29x	35.12	3526626	227905
ANECS_EC_010	WGS	23x	30.42	3502021	226803
ANECS_EC_011	WGS	28x	34.18	3540639	228348
ANECS_EC_012	WGS	33x	39.75	3555803	228743
ANECS_EC_013	WGS	24x	29.53	3479987	225516
ANECS_EC_014	WGS	27x	33	3532991	228078
ANECS_EC_015	WGS	27x	33.61	3467470	222873
ANECS_EC_016	WGS	31x	37.84	3575753	230086
ANECS_EC_017	WGS	29x	35.71	3579116	229596
ANECS_EC_018	WGS	32x	39.03	3534073	227270
ANECS_EC_019	WGS	28x	34.4	3508820	226258
ANECS_EC_020	WGS	33x	40.26	3577507	230199
ANECS_EC_021	WGS	31x	37.96	3512130	225853
ANECS_EC_022	WGS	28x	34.95	3539199	228482
ANECS_EC_023	WGS	26x	31.48	3463190	223925
ANECS_EC_024	WGS	30x	36.3	3536047	226906
ANECS_EC_025	WGS	25x	30.65	3309331	214476
ANECS_EC_026	WGS	34x	39.86	3540655	226931
ANECS_EC_027	WGS	31x	37.83	3544250	227578
ANECS_EC_028	WGS	29x	35.7	3495095	224663
ANECS_EC_029	WGS	29x	36.16	3518320	226094
ANECS_EC_030	WGS	32x	38.64	3535525	226860
ANECS_EC_031	WGS	29x	35.73	3514875	226507
ANECS_EC_032	WGS	33x	39.68	3546244	227104
ANECS_EC_033	WGS	29x	35.04	3485524	224397

## Sheet: Table_S4
Tumor signature analysis implicates hereditary cancer genes in endometrial cancer development
Kondrashova O., Shamsani J. et al.
Table S4: List of known and purported endometrial cancer risk genes. Genomic coordinates were obtained from Ensembl and used as a first pass filter for variants.
HR - Homologous Recombination; MMR - Mismatch Repair.
Gene	Gene coordinates (hg19-based)	RefSeq ID	Pathway
AKT1	chr14:105235686-105262088	NM_005163.2
APC	chr5:112043195-112181936	NM_000038.5
ATM	chr11:108093211-108239829	NM_000051.3	HR-related
BRCA1	chr17:41196312-41277500	NM_007294.3	HR pathway
BRCA2	chr13:32889611-32973805	NM_000059.3	HR pathway
BRIP1	chr17:59758627-59940882	NM_032043.2	HR-related
CHEK2	chr22:29083731-29138410	NM_007194.3	HR-related
EPCAM	chr2:47572297-47614740	NM_002354.2
FAN1	chr15:31196055-31235311	NM_014967.4	HR-related
FANCC	chr9:97861336-98079991	NM_000136.2	HR-related
MLH1	chr3:37034823-37107380	NM_000249.3	MMR pathway
MSH2	chr2:47630108-47789450	NM_000251.2	MMR pathway
MSH6	chr2:47922669-48037240	NM_000179.2	MMR pathway
MUTYH	chr1:45794835-45806142	NM_001128425.1
NBN	chr8:90945564-91015456	NM_002485.4	HR pathway
NTHL1	chr16:2089816-2097867	NM_002528.6
PALB2	chr16:23614488-23652631	NM_024675.3	HR pathway
PIK3CA	chr3:178865902-178957881	NM_006218.3
PMS2	chr7:6012870-6048756	NM_000535.6	MMR pathway
POLD1	chr19:50887461-50921273	NM_001256849.1
POLE	chr12:133200348-133263951	NM_006231.3
PTEN	chr10:89622870-89731687	NM_000314.4
RAD51C	chr17:56769934-56811703	NM_058216.2	HR pathway
RINT1	chr7:105172532-105208124	NM_021930.5
SDHB	chr1:17345217-17380665	NM_003000.2
SDHC	chr1:161284047-161332984	NM_003001.3
SDHD	chr11:111957627-112064528	NM_003002.4
SEC23B	chr20:18488137-18542059	NM_006363.4
STK11	chr19:1189406-1228428	NM_000455.4
TP53	chr17:7565097-7590856	NM_000546.5

## Sheet: Table_S5
Tumor signature analysis implicates hereditary cancer genes in endometrial cancer development
Kondrashova O., Shamsani J. et al.
Table S5: List of pathogenic and likely pathogenic variants identified in the genes of interest in gnomAD (non-Finnish Europeans) and TCGA-UCEC cases.
eu - European; nfe - non-Finnish European.
HGVSc	SYMBOL	Consequence	gnomAD_nfe_exome	gnomAD_nfe_genome	TCGA_cases	TCGA_eu_cases
NM_005163.2:c.1260+1G>C	AKT1	splice_donor_variant	1	0	0	0
NM_005163.2:c.175+1G>A	AKT1	splice_donor_variant	1	0	0	0
NM_005163.2:c.647_648del	AKT1	frameshift_variant	1	0	0	0
NM_005163.2:c.949del	AKT1	frameshift_variant	1	0	0	0
NM_000038.5:c.135+1G>A	APC	splice_donor_variant	1	0	0	0
NM_000038.5:c.1530del	APC	frameshift_variant	1	0	0	0
NM_000038.5:c.288T>A	APC	stop_gained	1	0	0	0
NM_000038.5:c.3183_3187del	APC	frameshift_variant	1	0	0	0
NM_000038.5:c.3927_3931del	APC	frameshift_variant	1	0	0	0
NM_000038.5:c.4012C>T	APC	stop_gained	1	0	0	0
NM_000038.5:c.423-3T>A	APC	splice_region_variant,intron_variant	34	1	0	0
NM_000038.5:c.4669_4670del	APC	frameshift_variant	1	0	0	0
NM_000038.5:c.471G>A	APC	stop_gained	1	0	0	0
NM_000038.5:c.477C>G	APC	stop_gained	0	1	0	0
NM_000038.5:c.613_616dup	APC	frameshift_variant	0	1	0	0
NM_000038.5:c.6905C>G	APC	stop_gained	1	0	0	0
NM_000038.5:c.70C>T	APC	stop_gained	1	0	0	0
NM_000038.5:c.763_764del	APC	frameshift_variant	0	1	0	0
NM_000038.5:c.768_772del	APC	frameshift_variant	0	1	0	0
NM_000038.5:c.7960del	APC	frameshift_variant	0	1	0	0
NM_000051.3:c.1027_1030del	ATM	frameshift_variant	2	0	0	0
NM_000051.3:c.103C>T	ATM	stop_gained	2	0	0	0
NM_000051.3:c.1139_1142dup	ATM	frameshift_variant	2	0	0	0
NM_000051.3:c.1201C>T	ATM	stop_gained	1	0	0	0
NM_000051.3:c.1235G>A	ATM	stop_gained,splice_region_variant	0	1	0	0
NM_000051.3:c.1236-1G>T	ATM	splice_acceptor_variant	2	0	0	0
NM_000051.3:c.1236-2_1243del	ATM	splice_acceptor_variant,coding_sequence_variant	2	0	0	0
NM_000051.3:c.1236-2A>T	ATM	splice_acceptor_variant	6	3	0	0
NM_000051.3:c.1238_1239insTTTT	ATM	frameshift_variant,splice_region_variant	0	1	0	0
NM_000051.3:c.1245_1246insTTTTT	ATM	frameshift_variant	1	0	0	0
NM_000051.3:c.1245_1246insTTTTTTTTTT	ATM	frameshift_variant	1	0	0	0
NM_000051.3:c.1369C>T	ATM	stop_gained	1	0	0	0
NM_000051.3:c.1402_1403del	ATM	frameshift_variant	3	1	0	0
NM_000051.3:c.1463G>A	ATM	stop_gained	0	1	0	0
NM_000051.3:c.1476dup	ATM	frameshift_variant	1	0	0	0
NM_000051.3:c.1501C>T	ATM	stop_gained	1	0	0	0
NM_000051.3:c.1564_1565del	ATM	frameshift_variant	8	0	0	0
NM_000051.3:c.15dup	ATM	frameshift_variant	1	0	0	0
NM_000051.3:c.1607+1G>T	ATM	splice_donor_variant	1	0	0	0
NM_000051.3:c.1799_1802+5del	ATM	splice_donor_variant,coding_sequence_variant,intron_variant	1	0	0	0
NM_000051.3:c.1894G>T	ATM	stop_gained	0	1	0	0
NM_000051.3:c.1898+2T>G	ATM	splice_donor_variant	1	0	0	0
NM_000051.3:c.2012_2013dup	ATM	frameshift_variant	1	0	0	0
NM_000051.3:c.2023C>T	ATM	stop_gained	3	0	0	0
NM_000051.3:c.2131_2132dup	ATM	frameshift_variant	1	0	0	0
NM_000051.3:c.217_218del	ATM	frameshift_variant	0	1	0	0
NM_000051.3:c.2192dup	ATM	stop_gained,frameshift_variant	1	0	0	0
NM_000051.3:c.2201_2202insC	ATM	frameshift_variant	1	0	0	0
NM_000051.3:c.2250G>A	ATM	splice_region_variant,synonymous_variant	8	0	0	0
NM_000051.3:c.2251-10T>G	ATM	intron_variant	2	1	0	0
NM_000051.3:c.2284_2285del	ATM	frameshift_variant	2	0	0	0
NM_000051.3:c.237del	ATM	frameshift_variant	1	0	0	0
NM_000051.3:c.2413C>T	ATM	stop_gained	2	0	0	0
NM_000051.3:c.2465T>G	ATM	stop_gained,splice_region_variant	1	0	0	0
NM_000051.3:c.2502dup	ATM	frameshift_variant	1	0	0	0
NM_000051.3:c.2508dup	ATM	frameshift_variant	1	0	0	0
NM_000051.3:c.2554C>T	ATM	stop_gained	2	1	0	0
NM_000051.3:c.2638+2T>C	ATM	splice_donor_variant	1	0	0	0
NM_000051.3:c.2690del	ATM	frameshift_variant	1	0	0	0
NM_000051.3:c.2693T>G	ATM	stop_gained	1	0	0	0
NM_000051.3:c.2734C>T	ATM	stop_gained	1	0	0	0
NM_000051.3:c.2880del	ATM	frameshift_variant	1	0	0	0
NM_000051.3:c.2921+1G>A	ATM	splice_donor_variant	4	0	0	0
NM_000051.3:c.2958_2961del	ATM	frameshift_variant	1	0	0	0
NM_000051.3:c.2T>C	ATM	start_lost	1	0	0	0
NM_000051.3:c.3078-1G>A	ATM	splice_acceptor_variant	2	0	0	0
NM_000051.3:c.3214G>T	ATM	stop_gained	1	0	0	0
NM_000051.3:c.3244_3245insTG	ATM	frameshift_variant	0	1	0	0
NM_000051.3:c.3247del	ATM	frameshift_variant	0	1	0	0
NM_000051.3:c.3281del	ATM	frameshift_variant	1	0	0	0
NM_000051.3:c.3284G>A	ATM	missense_variant,splice_region_variant	1	0	0	0
NM_000051.3:c.331+5G>A	ATM	splice_region_variant,intron_variant	1	0	0	0
NM_000051.3:c.3372C>G	ATM	stop_gained	1	0	0	0
NM_000051.3:c.3475del	ATM	frameshift_variant	1	0	0	0
NM_000051.3:c.3576G>A	ATM	splice_region_variant,synonymous_variant	3	0	0	0
NM_000051.3:c.3663G>A	ATM	stop_gained	0	1	0	0
NM_000051.3:c.3802del	ATM	frameshift_variant	5	1	0	0
NM_000051.3:c.381del	ATM	frameshift_variant	1	0	0	0
NM_000051.3:c.3894dup	ATM	frameshift_variant	1	0	0	0
NM_000051.3:c.392C>G	ATM	stop_gained	1	0	0	0
NM_000051.3:c.3993+1G>A	ATM	splice_donor_variant	4	0	0	0
NM_000051.3:c.3994-2A>G	ATM	splice_acceptor_variant	4	0	0	0
NM_000051.3:c.4106C>A	ATM	stop_gained	0	1	0	0
NM_000051.3:c.4174del	ATM	frameshift_variant	0	1	0	0
NM_000051.3:c.4373del	ATM	frameshift_variant	1	0	0	0
NM_000051.3:c.4396C>T	ATM	stop_gained	1	0	0	0
NM_000051.3:c.4493T>G	ATM	stop_gained	1	0	0	0
NM_000051.3:c.4525_4526insAGTA	ATM	stop_gained,frameshift_variant	1	0	0	0
NM_000051.3:c.4611_4611+9del	ATM	splice_donor_variant,coding_sequence_variant,intron_variant	1	0	0	0
NM_000051.3:c.4612-3_4616del	ATM	splice_acceptor_variant,coding_sequence_variant,intron_variant	1	0	0	0
NM_000051.3:c.4668T>G	ATM	stop_gained	3	0	0	0
NM_000051.3:c.4776+2_4776+13del	ATM	splice_donor_variant,intron_variant	1	0	0	0
NM_000051.3:c.478_482del	ATM	frameshift_variant	1	0	0	0
NM_000051.3:c.4909+1G>A	ATM	splice_donor_variant	1	0	0	0
NM_000051.3:c.497-1G>A	ATM	splice_acceptor_variant	1	0	0	0
NM_000051.3:c.497-2A>G	ATM	splice_acceptor_variant	1	0	0	0
NM_000051.3:c.497-3_498del	ATM	splice_acceptor_variant,coding_sequence_variant,intron_variant	4	0	0	0
NM_000051.3:c.50_51del	ATM	frameshift_variant	1	0	0	0
NM_000051.3:c.5188C>T	ATM	stop_gained	2	0	0	0
NM_000051.3:c.5290del	ATM	frameshift_variant	2	0	0	0
NM_000051.3:c.538C>T	ATM	stop_gained	0	1	0	0
NM_000051.3:c.540del	ATM	frameshift_variant	2	0	0	0
NM_000051.3:c.5443del	ATM	frameshift_variant	1	0	0	0
NM_000051.3:c.5554C>T	ATM	stop_gained	1	0	0	0
NM_000051.3:c.5623C>T	ATM	stop_gained	2	0	0	0
NM_000051.3:c.5692C>T	ATM	stop_gained	1	0	0	0
NM_000051.3:c.5712dup	ATM	frameshift_variant	1	0	0	0
NM_000051.3:c.5763-1050A>G	ATM	intron_variant	3	2	0	0
NM_000051.3:c.5763-2A>C	ATM	splice_acceptor_variant	1	0	0	0
NM_000051.3:c.5932G>T	ATM	stop_gained	5	0	0	0
NM_000051.3:c.5979_5983del	ATM	frameshift_variant	2	0	0	0
NM_000051.3:c.6082C>T	ATM	stop_gained	1	0	0	0
NM_000051.3:c.6095G>A	ATM	missense_variant,splice_region_variant	5	0	0	0
NM_000051.3:c.6100C>T	ATM	stop_gained	0	1	0	0
NM_000051.3:c.6154G>A	ATM	missense_variant	1	1	0	0
NM_000051.3:c.6198+1G>A	ATM	splice_donor_variant	1	0	0	0
NM_000051.3:c.6200C>A	ATM	missense_variant,splice_region_variant	1	0	0	0
NM_000051.3:c.6228del	ATM	frameshift_variant	1	0	0	0
NM_000051.3:c.6404_6405insTT	ATM	frameshift_variant	1	0	0	0
NM_000051.3:c.6635_6636del	ATM	frameshift_variant	1	0	0	0
NM_000051.3:c.6650_6657del	ATM	frameshift_variant	1	0	0	0
NM_000051.3:c.666_678del	ATM	frameshift_variant	1	0	0	0
NM_000051.3:c.6677dup	ATM	frameshift_variant	1	0	0	0
NM_000051.3:c.6765del	ATM	frameshift_variant	0	1	0	0
NM_000051.3:c.67C>T	ATM	stop_gained	1	0	0	0
NM_000051.3:c.6908dup	ATM	frameshift_variant	2	0	0	0
NM_000051.3:c.6976-2A>C	ATM	splice_acceptor_variant	1	0	0	0
NM_000051.3:c.6997dup	ATM	frameshift_variant	2	1	0	0
NM_000051.3:c.7000_7003del	ATM	frameshift_variant	1	0	0	0
NM_000051.3:c.7072C>T	ATM	stop_gained	1	0	0	0
NM_000051.3:c.7096G>T	ATM	stop_gained	1	0	0	0
NM_000051.3:c.70A>T	ATM	stop_gained,splice_region_variant	1	0	0	0
NM_000051.3:c.7271T>G	ATM	missense_variant	8	2	0	0
NM_000051.3:c.7327C>T	ATM	stop_gained	1	0	0	0
NM_000051.3:c.7328G>A	ATM	missense_variant	1	1	0	0
NM_000051.3:c.742C>T	ATM	stop_gained	0	1	0	0
NM_000051.3:c.7495_7498del	ATM	frameshift_variant	1	0	0	0
NM_000051.3:c.7517_7520del	ATM	splice_acceptor_variant,coding_sequence_variant	1	0	0	0
NM_000051.3:c.7629_7629+4del	ATM	splice_donor_variant,coding_sequence_variant	1	0	0	0
NM_000051.3:c.7629+2T>C	ATM	splice_donor_variant	1	0	0	0
NM_000051.3:c.7630-2A>C	ATM	splice_acceptor_variant	1	1	0	0
NM_000051.3:c.7638_7646del	ATM	inframe_deletion	5	0	0	0
NM_000051.3:c.7777C>T	ATM	stop_gained	1	0	0	0
NM_000051.3:c.7788G>A	ATM	splice_region_variant,synonymous_variant	1	0	0	0
NM_000051.3:c.7792C>T	ATM	stop_gained	2	0	0	0
NM_000051.3:c.7886_7890del	ATM	frameshift_variant	1	0	0	0
NM_000051.3:c.790del	ATM	frameshift_variant	1	0	0	0
NM_000051.3:c.7921C>T	ATM	stop_gained	1	0	0	0
NM_000051.3:c.7927_7927+1insAAACA	ATM	frameshift_variant,splice_region_variant	1	0	0	0
NM_000051.3:c.802C>T	ATM	stop_gained	1	0	0	0
NM_000051.3:c.8036_8051del	ATM	frameshift_variant	0	1	0	0
NM_000051.3:c.8147T>C	ATM	missense_variant	4	0	0	0
NM_000051.3:c.8152-1G>A	ATM	splice_acceptor_variant	1	0	0	0
NM_000051.3:c.8185C>T	ATM	stop_gained	1	0	0	0
NM_000051.3:c.824del	ATM	frameshift_variant	2	0	0	0
NM_000051.3:c.8264_8268del	ATM	frameshift_variant,splice_region_variant	0	1	0	0
NM_000051.3:c.8266A>T	ATM	stop_gained,splice_region_variant	4	1	0	0
NM_000051.3:c.8281_8284del	ATM	frameshift_variant	1	0	0	0
NM_000051.3:c.8292_8293del	ATM	frameshift_variant	1	1	0	0
NM_000051.3:c.8293G>A	ATM	missense_variant	2	0	0	0
NM_000051.3:c.8303_8306del	ATM	frameshift_variant	1	0	0	0
NM_000051.3:c.8307G>A	ATM	stop_gained	1	0	0	0
NM_000051.3:c.8395_8404del	ATM	frameshift_variant	3	0	0	0
NM_000051.3:c.8418+1G>A	ATM	splice_donor_variant	1	0	0	0
NM_000051.3:c.8418+5_8418+8del	ATM	splice_donor_variant,intron_variant	1	1	0	0
NM_000051.3:c.8494C>T	ATM	missense_variant	4	0	0	0
NM_000051.3:c.850C>T	ATM	stop_gained	1	0	0	0
NM_000051.3:c.8549T>A	ATM	stop_gained	1	0	0	0
NM_000051.3:c.8655dup	ATM	frameshift_variant	5	0	0	0
NM_000051.3:c.875C>T	ATM	missense_variant	1	1	0	0
NM_000051.3:c.8786+1G>A	ATM	splice_donor_variant	2	0	0	0
NM_000051.3:c.8833_8834del	ATM	frameshift_variant	1	0	0	0
NM_000051.3:c.8876_8879del	ATM	frameshift_variant	1	0	0	0
NM_000051.3:c.8977C>T	ATM	stop_gained	2	0	0	0
NM_000051.3:c.901+1G>T	ATM	splice_donor_variant	0	1	0	0
NM_000051.3:c.902-1G>T	ATM	splice_acceptor_variant	1	0	0	0
NM_000051.3:c.9022C>T	ATM	missense_variant	2	0	0	0
NM_000051.3:c.9023G>A	ATM	missense_variant	1	0	0	0
NM_000051.3:c.9139C>T	ATM	stop_gained	0	1	0	0
NM_000051.3:c.943_944del	ATM	frameshift_variant	2	0	0	0
NM_000051.3:c.980del	ATM	frameshift_variant	1	0	0	0
NM_000051.3:c.992del	ATM	frameshift_variant	1	0	0	0
NM_007294.3:c.-3_4dup	BRCA1	frameshift_variant	1	0	0	0
NM_007294.3:c.1054G>T	BRCA1	stop_gained	1	0	0	0
NM_007294.3:c.1082_1092del	BRCA1	frameshift_variant	3	0	0	0
NM_007294.3:c.116G>A	BRCA1	missense_variant	0	1	0	0
NM_007294.3:c.1292dup	BRCA1	frameshift_variant	0	1	0	0
NM_007294.3:c.134+3_134+6del	BRCA1	splice_region_variant,intron_variant	1	0	0	0
NM_007294.3:c.135-1G>T	BRCA1	splice_acceptor_variant	1	1	0	0
NM_007294.3:c.1360_1361del	BRCA1	frameshift_variant	2	0	0	0
NM_007294.3:c.1579_1580del	BRCA1	frameshift_variant	1	0	0	0
NM_007294.3:c.1687C>T	BRCA1	stop_gained	6	0	0	0
NM_007294.3:c.1772del	BRCA1	frameshift_variant	1	0	0	0
NM_007294.3:c.1793T>G	BRCA1	stop_gained	1	0	0	0
NM_007294.3:c.181T>G	BRCA1	missense_variant	5	0	0	0
NM_007294.3:c.1823_1826del	BRCA1	frameshift_variant	1	0	0	0
NM_007294.3:c.1840A>T	BRCA1	stop_gained	0	1	0	0
NM_007294.3:c.1960A>T	BRCA1	stop_gained	0	1	0	0
NM_007294.3:c.1961del	BRCA1	frameshift_variant	1	1	0	0
NM_007294.3:c.211A>G	BRCA1	missense_variant,splice_region_variant	1	0	0	0
NM_007294.3:c.212+3A>G	BRCA1	splice_region_variant,intron_variant	0	1	0	0
NM_007294.3:c.213-11T>G	BRCA1	intron_variant	2	0	0	0
NM_007294.3:c.2138C>G	BRCA1	stop_gained	0	1	0	0
NM_007294.3:c.2269del	BRCA1	frameshift_variant	1	0	0	0
NM_007294.3:c.2338C>T	BRCA1	stop_gained	1	0	0	0
NM_007294.3:c.246del	BRCA1	frameshift_variant	1	0	0	0
NM_007294.3:c.2475del	BRCA1	frameshift_variant	1	0	0	0
NM_007294.3:c.2706_2707dup	BRCA1	frameshift_variant	1	0	0	0
NM_007294.3:c.2836_2837del	BRCA1	frameshift_variant	2	0	0	0
NM_007294.3:c.301+1G>A	BRCA1	splice_donor_variant	1	0	0	0
NM_007294.3:c.301+1G>C	BRCA1	splice_donor_variant	1	0	0	0
NM_007294.3:c.3048_3052dup	BRCA1	frameshift_variant	4	0	0	0
NM_007294.3:c.3115del	BRCA1	frameshift_variant	1	0	0	0
NM_007294.3:c.3143del	BRCA1	frameshift_variant	1	0	0	0
NM_007294.3:c.3400G>T	BRCA1	stop_gained	1	0	0	0
NM_007294.3:c.3485del	BRCA1	frameshift_variant	1	0	0	0
NM_007294.3:c.3607C>T	BRCA1	stop_gained	2	0	0	0
NM_007294.3:c.3626del	BRCA1	frameshift_variant	1	0	0	0
NM_007294.3:c.3748G>T	BRCA1	stop_gained	1	0	TCGA_UCEC_310	TCGA_UCEC_310
NM_007294.3:c.3756_3759del	BRCA1	frameshift_variant	2	0	0	0
NM_007294.3:c.3770_3771del	BRCA1	frameshift_variant	1	0	0	0
NM_007294.3:c.3999_4008del	BRCA1	frameshift_variant	1	0	0	0
NM_007294.3:c.4035del	BRCA1	frameshift_variant	2	7	0	0
NM_007294.3:c.4065_4068del	BRCA1	frameshift_variant	1	0	0	0
NM_007294.3:c.4096+1G>A	BRCA1	splice_donor_variant	3	0	0	0
NM_007294.3:c.4165_4166del	BRCA1	frameshift_variant	1	0	0	0
NM_007294.3:c.4183C>T	BRCA1	stop_gained,splice_region_variant	1	0	0	0
NM_007294.3:c.4243del	BRCA1	frameshift_variant	0	0	TCGA_UCEC_462	0
NM_007294.3:c.4327C>T	BRCA1	stop_gained	2	0	0	0
NM_007294.3:c.4358-2786G>A	BRCA1	intron_variant	0	1	0	0
NM_007294.3:c.4484G>T	BRCA1	missense_variant,splice_region_variant	1	0	0	0
NM_007294.3:c.4675G>A	BRCA1	missense_variant,splice_region_variant	0	1	0	0
NM_007294.3:c.4689C>G	BRCA1	stop_gained	1	0	0	0
NM_007294.3:c.4745del	BRCA1	frameshift_variant	1	0	0	0
NM_007294.3:c.4868C>G	BRCA1	missense_variant	1	0	0	0
NM_007294.3:c.4936del	BRCA1	frameshift_variant	1	0	0	0
NM_007294.3:c.5068A>T	BRCA1	stop_gained	1	0	0	0
NM_007294.3:c.5074G>C	BRCA1	missense_variant,splice_region_variant	1	0	0	0
NM_007294.3:c.5080G>T	BRCA1	stop_gained	1	0	0	0
NM_007294.3:c.5095C>T	BRCA1	missense_variant	1	0	0	0
NM_007294.3:c.5096G>A	BRCA1	missense_variant	6	0	0	0
NM_007294.3:c.5117G>A	BRCA1	missense_variant	0	1	0	0
NM_007294.3:c.5123C>A	BRCA1	missense_variant	3	0	0	0
NM_007294.3:c.514C>T	BRCA1	stop_gained	1	0	0	0
NM_007294.3:c.5194-2A>G	BRCA1	splice_acceptor_variant	1	0	0	0
NM_007294.3:c.5266dup	BRCA1	frameshift_variant	12	5	0	0
NM_007294.3:c.5333-2A>C	BRCA1	splice_acceptor_variant	1	0	0	0
NM_007294.3:c.5391del	BRCA1	frameshift_variant	1	0	0	0
NM_007294.3:c.5434C>G	BRCA1	missense_variant	1	0	0	0
NM_007294.3:c.5467+2T>C	BRCA1	splice_donor_variant	0	1	0	0
NM_007294.3:c.5468-1G>T	BRCA1	splice_acceptor_variant	1	0	0	0
NM_007294.3:c.5485dup	BRCA1	frameshift_variant	1	0	0	0
NM_007294.3:c.5497G>A	BRCA1	missense_variant	1	0	0	0
NM_007294.3:c.594-2A>G	BRCA1	splice_acceptor_variant	1	0	0	0
NM_007294.3:c.68_69del	BRCA1	frameshift_variant	11	0	TCGA_UCEC_459	0
NM_007294.3:c.791_794del	BRCA1	frameshift_variant	1	0	0	0
NM_007294.3:c.81-1G>A	BRCA1	splice_acceptor_variant	1	0	0	0
NM_007294.3:c.929del	BRCA1	frameshift_variant	1	0	0	0
NM_000059.3:c.1189_1190insTTAG	BRCA2	frameshift_variant	1	0	0	0
NM_000059.3:c.1238del	BRCA2	frameshift_variant	1	0	0	0
NM_000059.3:c.1672del	BRCA2	frameshift_variant	1	0	0	0
NM_000059.3:c.1755_1759del	BRCA2	frameshift_variant	1	0	0	0
NM_000059.3:c.1796_1800del	BRCA2	frameshift_variant	1	0	0	0
NM_000059.3:c.1813del	BRCA2	frameshift_variant	2	0	0	0
NM_000059.3:c.2312T>G	BRCA2	stop_gained	0	1	0	0
NM_000059.3:c.2319del	BRCA2	frameshift_variant	1	0	0	0
NM_000059.3:c.2330dup	BRCA2	frameshift_variant	1	0	0	0
NM_000059.3:c.2588dup	BRCA2	frameshift_variant	1	0	0	0
NM_000059.3:c.2653_2656del	BRCA2	frameshift_variant	1	0	0	0
NM_000059.3:c.2808_2811del	BRCA2	frameshift_variant	2	0	0	0
NM_000059.3:c.2830A>T	BRCA2	stop_gained	1	0	0	0
NM_000059.3:c.3103G>T	BRCA2	stop_gained	1	0	0	0
NM_000059.3:c.317-2A>G	BRCA2	splice_acceptor_variant	1	0	0	0
NM_000059.3:c.3170_3174del	BRCA2	frameshift_variant	3	0	0	0
NM_000059.3:c.3500_3501del	BRCA2	frameshift_variant	1	0	0	0
NM_000059.3:c.3545_3546del	BRCA2	frameshift_variant	5	0	0	0
NM_000059.3:c.3599_3600del	BRCA2	frameshift_variant	3	0	0	0
NM_000059.3:c.3683dup	BRCA2	frameshift_variant	1	0	0	0
NM_000059.3:c.3708dup	BRCA2	frameshift_variant	1	0	0	0
NM_000059.3:c.3785C>G	BRCA2	stop_gained	1	0	0	0
NM_000059.3:c.3847_3848del	BRCA2	frameshift_variant	9	0	0	0
NM_000059.3:c.3860del	BRCA2	frameshift_variant	2	0	0	0
NM_000059.3:c.4037del	BRCA2	frameshift_variant	0	1	0	0
NM_000059.3:c.4039_4043del	BRCA2	frameshift_variant	0	1	0	0
NM_000059.3:c.4258del	BRCA2	frameshift_variant	2	0	0	0
NM_000059.3:c.4284dup	BRCA2	frameshift_variant	1	0	0	0
NM_000059.3:c.4398_4402del	BRCA2	frameshift_variant	1	0	0	0
NM_000059.3:c.4414_4415del	BRCA2	frameshift_variant	1	0	0	0
NM_000059.3:c.4415_4418del	BRCA2	frameshift_variant	1	0	0	0
NM_000059.3:c.4478_4481del	BRCA2	frameshift_variant	4	0	0	0
NM_000059.3:c.4593dup	BRCA2	frameshift_variant	1	0	0	0
NM_000059.3:c.4631dup	BRCA2	frameshift_variant	1	1	0	0
NM_000059.3:c.468dup	BRCA2	frameshift_variant	0	1	0	0
NM_000059.3:c.4808dup	BRCA2	frameshift_variant	2	0	0	0
NM_000059.3:c.4821_4822del	BRCA2	frameshift_variant	2	0	0	0
NM_000059.3:c.4829_4830del	BRCA2	frameshift_variant	1	0	0	0
NM_000059.3:c.4859T>G	BRCA2	stop_gained	1	0	0	0
NM_000059.3:c.4876_4877del	BRCA2	frameshift_variant	2	0	0	0
NM_000059.3:c.4889C>G	BRCA2	stop_gained	1	0	0	0
NM_000059.3:c.4965C>G	BRCA2	stop_gained	0	1	0	0
NM_000059.3:c.5073dup	BRCA2	frameshift_variant	3	0	0	0
NM_000059.3:c.5110_5113del	BRCA2	frameshift_variant	1	0	0	0
NM_000059.3:c.5213_5216del	BRCA2	frameshift_variant	1	0	0	0
NM_000059.3:c.5217_5223del	BRCA2	frameshift_variant	1	0	0	0
NM_000059.3:c.5290_5291del	BRCA2	frameshift_variant	1	0	0	0
NM_000059.3:c.5350_5351del	BRCA2	frameshift_variant	0	1	0	0
NM_000059.3:c.5576_5579del	BRCA2	frameshift_variant	1	0	0	0
NM_000059.3:c.5621_5624del	BRCA2	frameshift_variant	1	0	0	0
NM_000059.3:c.5645C>A	BRCA2	stop_gained	3	0	0	0
NM_000059.3:c.5682C>G	BRCA2	stop_gained	1	0	0	0
NM_000059.3:c.5754_5755del	BRCA2	frameshift_variant	1	0	0	0
NM_000059.3:c.5773C>T	BRCA2	stop_gained	1	0	0	0
NM_000059.3:c.5782G>T	BRCA2	stop_gained	1	0	0	0
NM_000059.3:c.5828del	BRCA2	frameshift_variant	2	0	0	0
NM_000059.3:c.5857G>T	BRCA2	stop_gained	1	0	0	0
NM_000059.3:c.5864C>A	BRCA2	stop_gained	1	0	0	0
NM_000059.3:c.5946del	BRCA2	frameshift_variant	7	3	0	0
NM_000059.3:c.5978T>G	BRCA2	stop_gained	1	0	0	0
NM_000059.3:c.6065C>G	BRCA2	stop_gained	1	0	0	0
NM_000059.3:c.6079dup	BRCA2	frameshift_variant	1	0	0	0
NM_000059.3:c.6267del	BRCA2	frameshift_variant	1	0	0	0
NM_000059.3:c.6269del	BRCA2	frameshift_variant	1	0	0	0
NM_000059.3:c.6275_6276del	BRCA2	frameshift_variant	5	1	0	0
NM_000059.3:c.632-2A>G	BRCA2	splice_acceptor_variant	1	0	0	0
NM_000059.3:c.6466_6469del	BRCA2	frameshift_variant	1	0	0	0
NM_000059.3:c.6535_6536insA	BRCA2	frameshift_variant	1	0	0	0
NM_000059.3:c.658_659del	BRCA2	frameshift_variant	4	0	0	0
NM_000059.3:c.67+2T>C	BRCA2	splice_donor_variant	1	0	0	0
NM_000059.3:c.6757_6758del	BRCA2	frameshift_variant	1	0	0	0
NM_000059.3:c.68-2A>G	BRCA2	splice_acceptor_variant	1	0	0	0
NM_000059.3:c.6841+1G>A	BRCA2	splice_donor_variant	1	0	0	0
NM_000059.3:c.6859_6863del	BRCA2	frameshift_variant	1	0	0	0
NM_000059.3:c.7007G>C	BRCA2	missense_variant,splice_region_variant	1	0	0	0
NM_000059.3:c.7069_7070del	BRCA2	frameshift_variant	6	1	0	0
NM_000059.3:c.7147dup	BRCA2	frameshift_variant	1	0	0	0
NM_000059.3:c.7180A>T	BRCA2	stop_gained	0	1	0	0
NM_000059.3:c.7254_7255del	BRCA2	frameshift_variant	0	1	0	0
NM_000059.3:c.7419_7420del	BRCA2	frameshift_variant	1	0	0	0
NM_000059.3:c.7435+2T>A	BRCA2	splice_donor_variant	1	0	0	0
NM_000059.3:c.755_758del	BRCA2	frameshift_variant	2	0	0	0
NM_000059.3:c.7558C>T	BRCA2	stop_gained	1	0	0	0
NM_000059.3:c.7567_7568del	BRCA2	frameshift_variant	0	1	0	0
NM_000059.3:c.7673_7674dup	BRCA2	frameshift_variant	1	0	0	0
NM_000059.3:c.7757G>A	BRCA2	stop_gained	2	0	0	0
NM_000059.3:c.7805+1G>A	BRCA2	splice_donor_variant	1	0	0	0
NM_000059.3:c.7878G>C	BRCA2	missense_variant	1	0	0	0
NM_000059.3:c.7933A>T	BRCA2	stop_gained	1	0	0	0
NM_000059.3:c.7977-1G>C	BRCA2	splice_acceptor_variant	1	1	0	0
NM_000059.3:c.7987G>A	BRCA2	missense_variant	1	0	0	0
NM_000059.3:c.8243G>A	BRCA2	missense_variant	2	0	0	0
NM_000059.3:c.8463dup	BRCA2	frameshift_variant	1	0	0	0
NM_000059.3:c.8537_8538del	BRCA2	frameshift_variant	2	0	0	0
NM_000059.3:c.8572C>T	BRCA2	stop_gained	0	3	0	0
NM_000059.3:c.9016_9017del	BRCA2	frameshift_variant	1	0	0	0
NM_000059.3:c.9054_9055del	BRCA2	frameshift_variant	1	0	0	0
NM_000059.3:c.9097_9098insT	BRCA2	frameshift_variant	0	1	0	0
NM_000059.3:c.9097dup	BRCA2	frameshift_variant	2	0	0	0
NM_000059.3:c.9117G>A	BRCA2	splice_region_variant,synonymous_variant	1	0	0	0
NM_000059.3:c.9127G>T	BRCA2	stop_gained	1	0	0	0
NM_000059.3:c.9154C>T	BRCA2	missense_variant	1	0	0	0
NM_000059.3:c.9253dup	BRCA2	frameshift_variant	1	0	0	0
NM_000059.3:c.9285C>G	BRCA2	missense_variant	1	0	0	0
NM_000059.3:c.9294C>G	BRCA2	stop_gained	0	1	0	0
NM_000059.3:c.9371A>T	BRCA2	missense_variant	1	0	0	0
NM_000059.3:c.9382C>T	BRCA2	stop_gained	1	0	0	0
NM_000059.3:c.9435_9436del	BRCA2	frameshift_variant	1	0	0	0
NM_000059.3:c.9502-2A>C	BRCA2	splice_acceptor_variant	1	0	0	0
NM_000059.3:c.956dup	BRCA2	frameshift_variant	1	0	0	0
NM_000059.3:c.9580_9581del	BRCA2	frameshift_variant	1	0	0	0
NM_000059.3:c.9666del	BRCA2	frameshift_variant	1	0	0	0
NM_000059.3:c.9672dup	BRCA2	frameshift_variant	1	0	0	0
NM_000059.3:c.9682del	BRCA2	frameshift_variant	1	0	0	0
NM_000059.3:c.9699_9702del	BRCA2	frameshift_variant	2	1	0	0
NM_000059.3:c.9770_9773del	BRCA2	frameshift_variant	1	0	0	0
NM_000059.3:c.994dup	BRCA2	frameshift_variant	1	0	0	0
NM_032043.2:c.1045G>C	BRIP1	missense_variant	1	0	0	0
NM_032043.2:c.1236del	BRIP1	frameshift_variant	1	1	0	0
NM_032043.2:c.1240C>T	BRIP1	stop_gained	1	0	0	0
NM_032043.2:c.128_131del	BRIP1	frameshift_variant	1	0	0	0
NM_032043.2:c.1315C>T	BRIP1	stop_gained	1	0	0	0
NM_032043.2:c.133G>T	BRIP1	stop_gained	0	1	0	0
NM_032043.2:c.1372G>T	BRIP1	stop_gained	1	0	0	0
NM_032043.2:c.1473+1G>T	BRIP1	splice_donor_variant	1	0	0	0
NM_032043.2:c.1594dup	BRIP1	frameshift_variant	0	1	0	0
NM_032043.2:c.1741C>T	BRIP1	stop_gained	1	0	0	0
NM_032043.2:c.1795-2A>T	BRIP1	splice_acceptor_variant	2	0	0	0
NM_032043.2:c.1853_1854insG	BRIP1	frameshift_variant	1	0	0	0
NM_032043.2:c.1871C>A	BRIP1	stop_gained	3	1	0	0
NM_032043.2:c.1888dup	BRIP1	frameshift_variant	1	0	0	0
NM_032043.2:c.193C>T	BRIP1	stop_gained	3	0	0	0
NM_032043.2:c.1970del	BRIP1	frameshift_variant	2	0	0	0
NM_032043.2:c.2010dup	BRIP1	frameshift_variant	2	0	0	0
NM_032043.2:c.2012del	BRIP1	frameshift_variant	1	0	0	0
NM_032043.2:c.2053C>T	BRIP1	stop_gained	0	2	0	0
NM_032043.2:c.206-2A>G	BRIP1	splice_acceptor_variant	1	0	0	0
NM_032043.2:c.2108_2109insCC	BRIP1	frameshift_variant	2	3	0	0
NM_032043.2:c.2223_2225dup	BRIP1	stop_gained	1	0	0	0
NM_032043.2:c.2250del	BRIP1	frameshift_variant	1	0	0	0
NM_032043.2:c.2255_2256del	BRIP1	frameshift_variant,splice_region_variant	2	0	0	0
NM_032043.2:c.2273dup	BRIP1	frameshift_variant	1	0	0	0
NM_032043.2:c.2392C>T	BRIP1	stop_gained	28	1	0	0
NM_032043.2:c.2400C>G	BRIP1	stop_gained	5	0	0	0
NM_032043.2:c.2492+2dup	BRIP1	splice_region_variant,intron_variant	3	1	0	0
NM_032043.2:c.2492+2T>C	BRIP1	splice_donor_variant	1	0	0	0
NM_032043.2:c.2493-1G>A	BRIP1	splice_acceptor_variant	1	0	0	0
NM_032043.2:c.24T>A	BRIP1	stop_gained	1	0	0	0
NM_032043.2:c.2684_2687del	BRIP1	frameshift_variant	2	1	0	0
NM_032043.2:c.2732dup	BRIP1	frameshift_variant	12	0	0	0
NM_032043.2:c.2765T>G	BRIP1	stop_gained	3	0	0	0
NM_032043.2:c.285del	BRIP1	frameshift_variant	1	0	0	0
NM_032043.2:c.2947del	BRIP1	frameshift_variant	1	0	0	0
NM_032043.2:c.2947dup	BRIP1	frameshift_variant	1	0	0	0
NM_032043.2:c.2990_2993del	BRIP1	frameshift_variant	7	0	0	0
NM_032043.2:c.2992_2995del	BRIP1	frameshift_variant	2	1	0	0
NM_032043.2:c.3196del	BRIP1	frameshift_variant	0	0	TCGA_UCEC_389	0
NM_032043.2:c.3208del	BRIP1	frameshift_variant	0	0	TCGA_UCEC_173	0
NM_032043.2:c.3260dup	BRIP1	frameshift_variant	1	0	0	0
NM_032043.2:c.379+1G>C	BRIP1	splice_donor_variant	1	0	0	0
NM_032043.2:c.394dup	BRIP1	frameshift_variant	2	0	0	0
NM_032043.2:c.633del	BRIP1	frameshift_variant	4	0	0	0
NM_032043.2:c.806C>G	BRIP1	stop_gained	0	2	0	0
NM_032043.2:c.909del	BRIP1	frameshift_variant	1	0	0	0
NM_007194.3:c.1009-2A>G	CHEK2	splice_acceptor_variant	1	0	0	0
NM_007194.3:c.1011C>A	CHEK2	stop_gained,splice_region_variant	1	0	0	0
NM_007194.3:c.1100del	CHEK2	frameshift_variant	261	40	0	0
NM_007194.3:c.1139_1140del	CHEK2	frameshift_variant	1	0	0	0
NM_007194.3:c.1188del	CHEK2	frameshift_variant	0	1	0	0
NM_007194.3:c.1197dup	CHEK2	frameshift_variant	1	0	0	0
NM_007194.3:c.1232G>A	CHEK2	stop_gained	2	0	0	0
NM_007194.3:c.1260C>A	CHEK2	stop_gained,splice_region_variant	1	0	0	0
NM_007194.3:c.1263del	CHEK2	frameshift_variant	9	1	0	0
NM_007194.3:c.1283C>T	CHEK2	missense_variant	8	1	TCGA_UCEC_044	0
NM_007194.3:c.1334dup	CHEK2	stop_gained,frameshift_variant	1	0	0	0
NM_007194.3:c.1368dup	CHEK2	frameshift_variant	4	0	0	0
NM_007194.3:c.1375+1_1375+2del	CHEK2	splice_donor_variant	1	0	0	0
NM_007194.3:c.14_20del	CHEK2	frameshift_variant	1	0	0	0
NM_007194.3:c.1427C>T	CHEK2	missense_variant	52	3	TCGA_UCEC_160	TCGA_UCEC_160
NM_007194.3:c.1462-2A>G	CHEK2	splice_acceptor_variant	1	0	0	0
NM_007194.3:c.151C>T	CHEK2	stop_gained	1	0	0	0
NM_007194.3:c.152del	CHEK2	frameshift_variant	1	0	0	0
NM_007194.3:c.166_170del	CHEK2	frameshift_variant	0	1	0	0
NM_007194.3:c.219_223del	CHEK2	frameshift_variant	2	0	0	0
NM_007194.3:c.247del	CHEK2	frameshift_variant	4	1	0	0
NM_007194.3:c.279G>A	CHEK2	stop_gained	1	0	0	0
NM_007194.3:c.283C>T	CHEK2	stop_gained	1	0	0	0
NM_007194.3:c.319+1G>A	CHEK2	splice_donor_variant	1	0	0	0
NM_007194.3:c.319+2T>A	CHEK2	splice_donor_variant	5	9	0	0
NM_007194.3:c.319+2T>C	CHEK2	splice_donor_variant	1	0	0	0
NM_007194.3:c.320-2A>G	CHEK2	splice_acceptor_variant	1	0	0	0
NM_007194.3:c.342G>A	CHEK2	stop_gained	0	2	0	0
NM_007194.3:c.349A>G	CHEK2	missense_variant	21	1	0	0
NM_007194.3:c.372del	CHEK2	frameshift_variant	1	0	0	0
NM_007194.3:c.409C>T	CHEK2	stop_gained	2	0	0	0
NM_007194.3:c.433C>T	CHEK2	missense_variant	4	0	0	0
NM_007194.3:c.444+1G>A	CHEK2	splice_donor_variant	11	5	0	0
NM_007194.3:c.470T>C	CHEK2	missense_variant	367	235	TCGA_UCEC_285;TCGA_UCEC_471	TCGA_UCEC_285;TCGA_UCEC_471
NM_007194.3:c.483_485del	CHEK2	inframe_deletion	3	1	0	0
NM_007194.3:c.507del	CHEK2	frameshift_variant	1	0	0	0
NM_007194.3:c.529A>T	CHEK2	stop_gained	1	0	0	0
NM_007194.3:c.555del	CHEK2	frameshift_variant	0	1	0	0
NM_007194.3:c.575C>A	CHEK2	stop_gained	1	0	0	0
NM_007194.3:c.591del	CHEK2	frameshift_variant,splice_region_variant	4	1	0	0
NM_007194.3:c.606del	CHEK2	frameshift_variant	3	0	0	0
NM_007194.3:c.673del	CHEK2	frameshift_variant	1	0	0	0
NM_007194.3:c.683+2T>C	CHEK2	splice_donor_variant	1	0	0	0
NM_007194.3:c.715G>T	CHEK2	stop_gained	1	0	0	0
NM_007194.3:c.792+2T>C	CHEK2	splice_donor_variant	1	1	0	0
NM_007194.3:c.817_818del	CHEK2	frameshift_variant	1	0	0	0
NM_007194.3:c.817G>T	CHEK2	stop_gained	1	0	0	0
NM_007194.3:c.823del	CHEK2	frameshift_variant	1	0	0	0
NM_007194.3:c.85C>T	CHEK2	stop_gained	2	0	0	0
NM_007194.3:c.876del	CHEK2	frameshift_variant	1	0	0	0
NM_007194.3:c.902del	CHEK2	frameshift_variant	1	0	0	0
NM_007194.3:c.915_924del	CHEK2	frameshift_variant	1	0	0	0
NM_007194.3:c.920del	CHEK2	frameshift_variant	0	1	0	0
NM_002354.2:c.13C>T	EPCAM	stop_gained	1	0	0	0
NM_002354.2:c.184+1G>T	EPCAM	splice_donor_variant	0	1	0	0
NM_002354.2:c.297_298insTCTCATCCTGC	EPCAM	frameshift_variant	1	0	0	0
NM_002354.2:c.30del	EPCAM	frameshift_variant	1	0	0	0
NM_002354.2:c.412C>T	EPCAM	stop_gained	1	0	0	0
NM_002354.2:c.426-1G>A	EPCAM	splice_acceptor_variant	2	0	0	0
NM_002354.2:c.429G>A	EPCAM	stop_gained	2	0	0	0
NM_002354.2:c.491+1G>T	EPCAM	splice_donor_variant	1	0	0	0
NM_002354.2:c.556-14A>G	EPCAM	intron_variant	12	0	0	0
NM_002354.2:c.610C>T	EPCAM	stop_gained	1	0	0	0
NM_002354.2:c.655_656del	EPCAM	frameshift_variant,splice_region_variant	1	0	0	0
NM_002354.2:c.858+1G>C	EPCAM	splice_donor_variant	1	0	0	0
NM_002354.2:c.903+1G>A	EPCAM	splice_donor_variant	7	0	0	0
NM_014967.4:c.-153+8_-153+20del	FAN1	splice_donor_variant,5_prime_UTR_variant,intron_variant	0	2	0	0
NM_014967.4:c.*3+1G>A	FAN1	splice_donor_variant	15	2	TCGA_UCEC_016;TCGA_UCEC_043;TCGA_UCEC_136;TCGA_UCEC_207;TCGA_UCEC_277;TCGA_UCEC_343;TCGA_UCEC_361;TCGA_UCEC_426;TCGA_UCEC_504	0
NM_014967.4:c.1121dup	FAN1	stop_gained,frameshift_variant	2	0	0	0
NM_014967.4:c.1122C>G	FAN1	stop_gained	2	0	0	0
NM_014967.4:c.1217_1221del	FAN1	frameshift_variant	1	0	0	0
NM_014967.4:c.1275_1279dup	FAN1	frameshift_variant	1	0	0	0
NM_014967.4:c.141C>A	FAN1	stop_gained	0	1	0	0
NM_014967.4:c.162T>A	FAN1	stop_gained	1	0	0	0
NM_014967.4:c.1741C>T	FAN1	stop_gained	1	0	0	0
NM_014967.4:c.1811+1G>A	FAN1	splice_donor_variant	1	0	TCGA_UCEC_147	TCGA_UCEC_147
NM_014967.4:c.1811+1G>T	FAN1	splice_donor_variant	2	0	0	0
NM_014967.4:c.1811+2T>C	FAN1	splice_donor_variant	0	1	0	0
NM_014967.4:c.2090_2091del	FAN1	frameshift_variant	1	0	0	0
NM_014967.4:c.2116C>T	FAN1	stop_gained	2	0	0	0
NM_014967.4:c.2128C>T	FAN1	stop_gained	8	1	0	0
NM_014967.4:c.2175dup	FAN1	frameshift_variant,splice_region_variant	0	1	0	0
NM_014967.4:c.2245C>T	FAN1	stop_gained	5	2	0	0
NM_014967.4:c.2260C>T	FAN1	stop_gained	2	1	0	0
NM_014967.4:c.2299C>T	FAN1	stop_gained	0	1	0	0
NM_014967.4:c.2489-1G>C	FAN1	splice_acceptor_variant	1	0	0	0
NM_014967.4:c.256_257del	FAN1	frameshift_variant	3	0	0	0
NM_014967.4:c.2590C>T	FAN1	stop_gained,splice_region_variant	1	0	0	0
NM_014967.4:c.2593-1G>C	FAN1	splice_acceptor_variant	1	0	0	0
NM_014967.4:c.2616del	FAN1	frameshift_variant	8	0	0	0
NM_014967.4:c.2774_2775del	FAN1	frameshift_variant	5	3	0	0
NM_014967.4:c.2854C>T	FAN1	stop_gained	10	4	0	0
NM_014967.4:c.2860dup	FAN1	frameshift_variant	1	0	0	0
NM_014967.4:c.2863C>T	FAN1	stop_gained	1	0	0	0
NM_014967.4:c.32_35del	FAN1	frameshift_variant	2	0	0	0
NM_014967.4:c.34del	FAN1	frameshift_variant	3	1	0	0
NM_014967.4:c.34dup	FAN1	frameshift_variant	3	0	0	0
NM_014967.4:c.352A>T	FAN1	stop_gained	1	0	0	0
NM_014967.4:c.372_375dup	FAN1	frameshift_variant	1	0	0	0
NM_014967.4:c.406del	FAN1	frameshift_variant	2	0	0	0
NM_014967.4:c.504dup	FAN1	frameshift_variant	0	1	0	0
NM_014967.4:c.506C>G	FAN1	stop_gained	2	0	0	0
NM_014967.4:c.523G>T	FAN1	stop_gained	1	0	0	0
NM_014967.4:c.560_561del	FAN1	frameshift_variant	7	0	0	0
NM_014967.4:c.706_709del	FAN1	frameshift_variant	2	2	0	0
NM_014967.4:c.724C>T	FAN1	stop_gained	2	0	0	0
NM_014967.4:c.74_75del	FAN1	frameshift_variant	1	0	0	0
NM_014967.4:c.840del	FAN1	frameshift_variant	1	0	0	0
NM_014967.4:c.885del	FAN1	frameshift_variant	1	0	0	0
NM_014967.4:c.922_923del	FAN1	frameshift_variant	24	3	0	0
NM_014967.4:c.929C>G	FAN1	stop_gained	16	16	0	0
NM_000136.2:c.1069C>T	FANCC	stop_gained	1	0	0	0
NM_000136.2:c.1072+2T>A	FANCC	splice_donor_variant	1	0	0	0
NM_000136.2:c.1162G>T	FANCC	stop_gained	1	0	0	0
NM_000136.2:c.1257dup	FANCC	frameshift_variant	1	0	0	0
NM_000136.2:c.1302dup	FANCC	frameshift_variant	1	1	0	0
NM_000136.2:c.1309C>T	FANCC	stop_gained	0	1	0	0
NM_000136.2:c.1387_1388del	FANCC	frameshift_variant	1	0	0	0
NM_000136.2:c.1417C>T	FANCC	stop_gained	0	1	0	0
NM_000136.2:c.1628C>A	FANCC	stop_gained	2	0	0	0
NM_000136.2:c.1642C>T	FANCC	stop_gained	6	1	0	0
NM_000136.2:c.166-2A>G	FANCC	splice_acceptor_variant	1	0	0	0
NM_000136.2:c.1661T>C	FANCC	missense_variant	3	1	0	0
NM_000136.2:c.265dup	FANCC	frameshift_variant	1	0	0	0
NM_000136.2:c.293_296del	FANCC	frameshift_variant	1	0	0	0
NM_000136.2:c.348dup	FANCC	frameshift_variant	2	0	0	0
NM_000136.2:c.37C>T	FANCC	stop_gained	1	0	0	0
NM_000136.2:c.455dup	FANCC	frameshift_variant,splice_region_variant	2	2	0	0
NM_000136.2:c.456+4A>T	FANCC	splice_region_variant,intron_variant	7	1	0	0
NM_000136.2:c.489_490del	FANCC	frameshift_variant	1	0	0	0
NM_000136.2:c.500del	FANCC	frameshift_variant	2	0	0	0
NM_000136.2:c.535C>T	FANCC	stop_gained	1	0	0	0
NM_000136.2:c.553C>T	FANCC	stop_gained	11	3	0	0
NM_000136.2:c.66G>A	FANCC	stop_gained	1	0	0	0
NM_000136.2:c.67del	FANCC	frameshift_variant	28	3	0	0
NM_000136.2:c.808A>T	FANCC	stop_gained	1	0	0	0
NM_000136.2:c.843+1G>A	FANCC	splice_donor_variant	2	0	0	0
NM_000136.2:c.843+5G>A	FANCC	splice_region_variant,intron_variant	3	2	0	0
NM_000136.2:c.844-1G>C	FANCC	splice_acceptor_variant	2	0	0	0
NM_000136.2:c.946C>T	FANCC	stop_gained	1	0	0	0
NM_000136.2:c.996+1G>T	FANCC	splice_donor_variant	1	2	0	0
NM_000249.3:c.1039-4_1040del	MLH1	splice_acceptor_variant,coding_sequence_variant,intron_variant	7	0	0	0
NM_000249.3:c.1039-7_1040del	MLH1	splice_acceptor_variant,coding_sequence_variant,intron_variant	9	1	0	0
NM_000249.3:c.1410-2A>G	MLH1	splice_acceptor_variant	3	0	0	0
NM_000249.3:c.1896+1G>T	MLH1	splice_donor_variant	1	0	0	0
NM_000249.3:c.1897-1G>A	MLH1	splice_acceptor_variant	1	0	0	0
NM_000249.3:c.1897-2A>G	MLH1	splice_acceptor_variant	1	0	0	0
NM_000249.3:c.2059C>T	MLH1	missense_variant	1	0	0	0
NM_000249.3:c.2080G>T	MLH1	stop_gained	4	0	0	0
NM_000249.3:c.244A>G	MLH1	missense_variant	1	0	0	0
NM_000249.3:c.2T>C	MLH1	start_lost	1	0	0	0
NM_000249.3:c.380G>C	MLH1	missense_variant,splice_region_variant	1	0	0	0
NM_000249.3:c.546-1G>C	MLH1	splice_acceptor_variant	1	0	0	0
NM_000249.3:c.588del	MLH1	frameshift_variant	1	0	0	0
NM_000249.3:c.793C>A	MLH1	missense_variant,splice_region_variant	1	0	0	0
NM_000251.2:c.1119del	MSH2	frameshift_variant	1	0	0	0
NM_000251.2:c.1276+2T>C	MSH2	splice_donor_variant	0	0	TCGA_UCEC_506	TCGA_UCEC_506
NM_000251.2:c.1510+1G>A	MSH2	splice_donor_variant	1	0	0	0
NM_000251.2:c.1511-2A>G	MSH2	splice_acceptor_variant	0	0	TCGA_UCEC_325	TCGA_UCEC_325
NM_000251.2:c.1786_1788del	MSH2	inframe_deletion	1	0	0	0
NM_000251.2:c.1808_1809insAAAAAGTCGAGAGGCCAATCGCGCCGTACCTCCTTATACTAGTGAACAATGGGCTGAACGTATTGATAAAGAGATAATGACCCTTTCACAACTCCCGGAAAATGCCAAATTAAAAATTAAGCGTCCAG	MSH2	frameshift_variant	0	1	0	0
NM_000251.2:c.1906G>C	MSH2	missense_variant	1	0	0	0
NM_000251.2:c.2131C>T	MSH2	stop_gained	0	1	0	0
NM_000251.2:c.2541del	MSH2	frameshift_variant	1	0	0	0
NM_000251.2:c.367-1G>T	MSH2	splice_acceptor_variant	1	0	0	0
NM_000251.2:c.704_705del	MSH2	frameshift_variant	1	0	0	0
NM_000251.2:c.942+3A>T	MSH2	splice_region_variant,intron_variant	1	0	0	0
NM_000251.2:c.970_971del	MSH2	frameshift_variant	1	0	0	0
NM_000179.2:c.1095G>A	MSH6	stop_gained	0	1	0	0
NM_000179.2:c.10C>T	MSH6	stop_gained	6	1	0	0
NM_000179.2:c.1135_1139del	MSH6	frameshift_variant	1	0	TCGA_UCEC_414	TCGA_UCEC_414
NM_000179.2:c.1190_1191del	MSH6	frameshift_variant	1	0	0	0
NM_000179.2:c.1248dup	MSH6	frameshift_variant	1	0	0	0
NM_000179.2:c.1346T>C	MSH6	missense_variant	3	0	0	0
NM_000179.2:c.1421_1422dup	MSH6	frameshift_variant	1	0	0	0
NM_000179.2:c.1458_1459del	MSH6	frameshift_variant	1	0	0	0
NM_000179.2:c.1621A>C	MSH6	missense_variant	1	0	0	0
NM_000179.2:c.1772del	MSH6	frameshift_variant	0	0	TCGA_UCEC_068	TCGA_UCEC_068
NM_000179.2:c.1871del	MSH6	frameshift_variant	1	0	0	0
NM_000179.2:c.1937del	MSH6	frameshift_variant	1	0	0	0
NM_000179.2:c.2194C>T	MSH6	stop_gained	1	0	0	0
NM_000179.2:c.2199_2200del	MSH6	frameshift_variant	1	0	0	0
NM_000179.2:c.2219T>G	MSH6	stop_gained	1	0	0	0
NM_000179.2:c.2230dup	MSH6	frameshift_variant	1	1	0	0
NM_000179.2:c.2314C>T	MSH6	missense_variant	1	0	0	0
NM_000179.2:c.2354_2355insAGCATTGGCTTTGTGCCCCACTCTGTAACCA	MSH6	frameshift_variant	0	1	0	0
NM_000179.2:c.2565del	MSH6	frameshift_variant	0	0	TCGA_UCEC_382	TCGA_UCEC_382
NM_000179.2:c.2601_2602del	MSH6	frameshift_variant	0	1	0	0
NM_000179.2:c.2604_2611del	MSH6	frameshift_variant	0	1	0	0
NM_000179.2:c.2731C>T	MSH6	stop_gained	0	1	0	0
NM_000179.2:c.2779dup	MSH6	frameshift_variant	2	0	0	0
NM_000179.2:c.2906A>G	MSH6	missense_variant	2	0	0	0
NM_000179.2:c.3103C>T	MSH6	stop_gained	2	0	0	0
NM_000179.2:c.3226C>T	MSH6	missense_variant	9	0	0	0
NM_000179.2:c.3260_3261dup	MSH6	frameshift_variant	1	0	0	0
NM_000179.2:c.3261del	MSH6	frameshift_variant	1	0	0	0
NM_000179.2:c.3261dup	MSH6	frameshift_variant	6	0	0	0
NM_000179.2:c.3332_3335dup	MSH6	frameshift_variant	1	0	0	0
NM_000179.2:c.3417C>T	MSH6	synonymous_variant	1	0	0	0
NM_000179.2:c.3438+2dup	MSH6	splice_donor_variant	2	0	0	0
NM_000179.2:c.3465_3466del	MSH6	frameshift_variant	1	0	0	0
NM_000179.2:c.3487G>T	MSH6	stop_gained	0	1	0	0
NM_000179.2:c.3514dup	MSH6	frameshift_variant	1	1	0	0
NM_000179.2:c.3577_3580dup	MSH6	frameshift_variant	1	0	0	0
NM_000179.2:c.3647-2A>C	MSH6	splice_acceptor_variant	1	0	0	0
NM_000179.2:c.3699_3702del	MSH6	frameshift_variant	1	0	0	0
NM_000179.2:c.3724_3726del	MSH6	inframe_deletion	2	0	0	0
NM_000179.2:c.3920_3927dup	MSH6	frameshift_variant	0	1	0	0
NM_000179.2:c.3939_3957dup	MSH6	frameshift_variant	1	0	0	0
NM_000179.2:c.3957dup	MSH6	frameshift_variant	1	0	0	0
NM_000179.2:c.3959_3962del	MSH6	frameshift_variant	1	0	TCGA_UCEC_099	0
NM_000179.2:c.3980_3983dup	MSH6	frameshift_variant	1	0	0	0
NM_000179.2:c.4001+12_4001+15dup	MSH6	splice_donor_variant	22	3	0	0
NM_000179.2:c.4002-3_4005del	MSH6	splice_acceptor_variant,coding_sequence_variant,intron_variant	4	6	0	0
NM_000179.2:c.4002-3_4006del	MSH6	splice_acceptor_variant,coding_sequence_variant,intron_variant	9	17	0	0
NM_000179.2:c.467C>G	MSH6	stop_gained	1	0	0	0
NM_000179.2:c.651dup	MSH6	frameshift_variant	0	1	0	0
NM_000179.2:c.679_680del	MSH6	frameshift_variant	1	0	0	0
NM_000179.2:c.843_844insAC	MSH6	frameshift_variant	0	0	TCGA_UCEC_132	TCGA_UCEC_132
NM_001128425.1:c.1012C>T	MUTYH	stop_gained	2	1	0	0
NM_001128425.1:c.1101del	MUTYH	frameshift_variant	1	0	0	0
NM_001128425.1:c.1147del	MUTYH	frameshift_variant	10	2	0	0
NM_001128425.1:c.1171C>T	MUTYH	stop_gained	3	0	0	0
NM_001128425.1:c.1187-2A>G	MUTYH	splice_acceptor_variant	4	1	0	0
NM_001128425.1:c.1187G>A	MUTYH	missense_variant,splice_region_variant	498	73	TCGA_UCEC_062;TCGA_UCEC_185;TCGA_UCEC_259;TCGA_UCEC_288;TCGA_UCEC_300;TCGA_UCEC_491	TCGA_UCEC_062;TCGA_UCEC_185;TCGA_UCEC_259;TCGA_UCEC_288;TCGA_UCEC_300
NM_001128425.1:c.1214C>T	MUTYH	missense_variant	15	2	0	0
NM_001128425.1:c.1227_1228dup	MUTYH	frameshift_variant	5	1	0	0
NM_001128425.1:c.1437_1439del	MUTYH	inframe_deletion	14	0	TCGA_UCEC_221	0
NM_001128425.1:c.1477G>T	MUTYH	missense_variant,splice_region_variant	0	3	0	0
NM_001128425.1:c.200del	MUTYH	frameshift_variant	3	0	0	0
NM_001128425.1:c.289C>T	MUTYH	stop_gained	1	0	0	0
NM_001128425.1:c.309G>A	MUTYH	stop_gained	1	0	0	0
NM_001128425.1:c.312C>A	MUTYH	stop_gained	10	0	0	0
NM_001128425.1:c.325C>T	MUTYH	missense_variant	6	1	0	0
NM_001128425.1:c.358del	MUTYH	frameshift_variant	1	0	0	0
NM_001128425.1:c.37-2A>G	MUTYH	splice_acceptor_variant	1	0	0	0
NM_001128425.1:c.379del	MUTYH	frameshift_variant	1	0	0	0
NM_001128425.1:c.453_458dup	MUTYH	inframe_insertion	1	0	0	0
NM_001128425.1:c.504+19_504+31del	MUTYH	intron_variant	2	0	0	0
NM_001128425.1:c.504+2T>C	MUTYH	splice_donor_variant	1	0	0	0
NM_001128425.1:c.536A>G	MUTYH	missense_variant	270	34	0	0
NM_001128425.1:c.544C>T	MUTYH	missense_variant	1	0	0	0
NM_001128425.1:c.545G>A	MUTYH	missense_variant	2	0	0	0
NM_001128425.1:c.563_576+1del	MUTYH	splice_donor_variant,coding_sequence_variant	1	0	0	0
NM_001128425.1:c.577-1G>T	MUTYH	splice_acceptor_variant	1	0	0	0
NM_001128425.1:c.586G>T	MUTYH	stop_gained	1	0	0	0
NM_001128425.1:c.628C>T	MUTYH	stop_gained	1	0	0	0
NM_001128425.1:c.690G>A	MUTYH	splice_region_variant,synonymous_variant	1	0	0	0
NM_001128425.1:c.721C>T	MUTYH	missense_variant	7	0	0	0
NM_001128425.1:c.722G>A	MUTYH	missense_variant	1	0	0	0
NM_001128425.1:c.733C>T	MUTYH	missense_variant	1	0	0	0
NM_001128425.1:c.734G>A	MUTYH	missense_variant	14	0	0	0
NM_001128425.1:c.789G>A	MUTYH	stop_gained,splice_region_variant	0	1	0	0
NM_001128425.1:c.847A>G	MUTYH	missense_variant	1	0	0	0
NM_001128425.1:c.884C>T	MUTYH	missense_variant	3	0	0	0
NM_001128425.1:c.933+3A>C	MUTYH	splice_region_variant,intron_variant	14	2	0	0
NM_001128425.1:c.934-2A>G	MUTYH	splice_acceptor_variant	0	0	TCGA_UCEC_468	0
NM_001128425.1:c.940C>T	MUTYH	stop_gained	3	0	0	0
NM_002485.4:c.1142del	NBN	frameshift_variant	3	0	0	0
NM_002485.4:c.114del	NBN	frameshift_variant	1	0	0	0
NM_002485.4:c.123del	NBN	frameshift_variant	1	0	0	0
NM_002485.4:c.127C>T	NBN	stop_gained	3	0	0	0
NM_002485.4:c.1474C>T	NBN	stop_gained	1	0	0	0
NM_002485.4:c.156_157del	NBN	frameshift_variant	4	0	0	0
NM_002485.4:c.1640del	NBN	frameshift_variant	1	0	0	0
NM_002485.4:c.1651dup	NBN	frameshift_variant	1	0	0	0
NM_002485.4:c.1716dup	NBN	frameshift_variant	0	1	0	0
NM_002485.4:c.1741C>T	NBN	stop_gained	1	0	0	0
NM_002485.4:c.181_182del	NBN	frameshift_variant	1	0	0	0
NM_002485.4:c.2030_2037dup	NBN	frameshift_variant	1	0	0	0
NM_002485.4:c.2071-2A>C	NBN	splice_acceptor_variant	1	0	0	0
NM_002485.4:c.211_212insGA	NBN	frameshift_variant	1	0	0	0
NM_002485.4:c.2117C>G	NBN	stop_gained	0	2	0	0
NM_002485.4:c.2140C>T	NBN	stop_gained	5	0	0	0
NM_002485.4:c.2234+2T>G	NBN	splice_donor_variant	1	0	0	0
NM_002485.4:c.265C>T	NBN	stop_gained	1	0	0	0
NM_002485.4:c.306del	NBN	frameshift_variant	1	0	0	0
NM_002485.4:c.37+1G>A	NBN	splice_donor_variant	0	2	0	0
NM_002485.4:c.38-2A>G	NBN	splice_acceptor_variant	1	0	0	0
NM_002485.4:c.407dup	NBN	frameshift_variant	1	0	0	0
NM_002485.4:c.480+1G>A	NBN	splice_donor_variant	1	0	0	0
NM_002485.4:c.481-2A>T	NBN	splice_acceptor_variant	1	0	0	0
NM_002485.4:c.585-2A>G	NBN	splice_acceptor_variant	1	0	0	0
NM_002485.4:c.60del	NBN	frameshift_variant	2	0	0	0
NM_002485.4:c.657_661del	NBN	frameshift_variant	36	8	0	0
NM_002485.4:c.698_701del	NBN	frameshift_variant,splice_region_variant	1	0	TCGA_UCEC_410	TCGA_UCEC_410
NM_002485.4:c.808_809del	NBN	frameshift_variant	1	1	0	0
NM_002485.4:c.88_89del	NBN	frameshift_variant	1	0	0	0
NM_002485.4:c.995-2A>G	NBN	splice_acceptor_variant	1	0	0	0
NM_002528.6:c.139+1G>A	NTHL1	splice_donor_variant	3	1	0	0
NM_002528.6:c.188_189del	NTHL1	frameshift_variant	1	0	0	0
NM_002528.6:c.235dup	NTHL1	frameshift_variant	1	0	0	0
NM_002528.6:c.268C>T	NTHL1	stop_gained	210	25	TCGA_UCEC_041;TCGA_UCEC_045	TCGA_UCEC_041;TCGA_UCEC_045
NM_002528.6:c.283C>T	NTHL1	stop_gained	1	0	0	0
NM_002528.6:c.374dup	NTHL1	frameshift_variant	4	0	0	0
NM_002528.6:c.380_383dup	NTHL1	frameshift_variant	1	0	0	0
NM_002528.6:c.390C>A	NTHL1	stop_gained	4	2	0	0
NM_002528.6:c.433C>T	NTHL1	stop_gained	1	0	0	0
NM_002528.6:c.457C>T	NTHL1	stop_gained	1	0	0	0
NM_002528.6:c.550-1G>A	NTHL1	splice_acceptor_variant	7	0	0	0
NM_002528.6:c.628G>T	NTHL1	stop_gained	0	1	0	0
NM_002528.6:c.709+1G>A	NTHL1	splice_donor_variant	1	0	0	0
NM_002528.6:c.806G>A	NTHL1	stop_gained	2	0	0	0
NM_002528.6:c.807G>A	NTHL1	stop_gained	1	0	0	0
NM_002528.6:c.819del	NTHL1	frameshift_variant	1	0	0	0
NM_024675.3:c.1059_1075del	PALB2	frameshift_variant	1	0	0	0
NM_024675.3:c.1120_1123del	PALB2	frameshift_variant	1	0	0	0
NM_024675.3:c.1140_1143del	PALB2	frameshift_variant	2	0	0	0
NM_024675.3:c.1240C>T	PALB2	stop_gained	1	0	0	0
NM_024675.3:c.1317del	PALB2	frameshift_variant	1	0	0	0
NM_024675.3:c.1592del	PALB2	frameshift_variant	1	0	0	0
NM_024675.3:c.1616_1617dup	PALB2	frameshift_variant	1	0	0	0
NM_024675.3:c.162del	PALB2	frameshift_variant	1	0	0	0
NM_024675.3:c.1665dup	PALB2	frameshift_variant	1	0	0	0
NM_024675.3:c.1671_1674del	PALB2	frameshift_variant	1	0	0	0
NM_024675.3:c.1685-2A>G	PALB2	splice_acceptor_variant	1	0	0	0
NM_024675.3:c.172_175del	PALB2	frameshift_variant	6	1	0	0
NM_024675.3:c.178C>T	PALB2	stop_gained	1	0	0	0
NM_024675.3:c.1919C>A	PALB2	stop_gained	1	0	0	0
NM_024675.3:c.196C>T	PALB2	stop_gained	2	0	0	0
NM_024675.3:c.2006del	PALB2	frameshift_variant	1	0	0	0
NM_024675.3:c.2074C>T	PALB2	stop_gained	1	0	0	0
NM_024675.3:c.2108T>G	PALB2	stop_gained	1	0	0	0
NM_024675.3:c.2167_2168del	PALB2	frameshift_variant	2	0	0	0
NM_024675.3:c.2257C>T	PALB2	stop_gained	4	0	0	0
NM_024675.3:c.2267_2283dup	PALB2	frameshift_variant	1	0	0	0
NM_024675.3:c.229del	PALB2	frameshift_variant	0	1	0	0
NM_024675.3:c.2323C>T	PALB2	stop_gained	1	0	0	0
NM_024675.3:c.2386G>T	PALB2	stop_gained	1	0	0	0
NM_024675.3:c.2727_2728del	PALB2	frameshift_variant	1	0	0	0
NM_024675.3:c.2748+1G>T	PALB2	splice_donor_variant	1	0	0	0
NM_024675.3:c.2931dup	PALB2	frameshift_variant	1	0	0	0
NM_024675.3:c.3113G>A	PALB2	stop_gained,splice_region_variant	13	1	0	0
NM_024675.3:c.3116del	PALB2	frameshift_variant,splice_region_variant	3	0	0	0
NM_024675.3:c.3247_3248insT	PALB2	frameshift_variant	1	0	0	0
NM_024675.3:c.3256C>T	PALB2	stop_gained	4	0	0	0
NM_024675.3:c.3324C>G	PALB2	stop_gained	1	0	0	0
NM_024675.3:c.3350+4A>G	PALB2	splice_region_variant,intron_variant	1	0	0	0
NM_024675.3:c.3362del	PALB2	frameshift_variant	1	0	0	0
NM_024675.3:c.3426_3429del	PALB2	frameshift_variant	1	0	0	0
NM_024675.3:c.3549C>A	PALB2	stop_gained	1	0	0	0
NM_024675.3:c.3549C>G	PALB2	stop_gained	3	0	0	0
NM_024675.3:c.395del	PALB2	frameshift_variant	2	0	0	0
NM_024675.3:c.424A>T	PALB2	stop_gained	1	0	0	0
NM_024675.3:c.509_510del	PALB2	frameshift_variant	5	0	0	0
NM_024675.3:c.599del	PALB2	frameshift_variant	0	0	TCGA_UCEC_430	TCGA_UCEC_430
NM_024675.3:c.654del	PALB2	frameshift_variant	1	0	0	0
NM_024675.3:c.712A>T	PALB2	stop_gained	1	0	0	0
NM_024675.3:c.726_727insTTAGGTCTGTAGA	PALB2	stop_gained,frameshift_variant	1	0	0	0
NM_024675.3:c.757_758del	PALB2	frameshift_variant	1	0	0	0
NM_024675.3:c.758dup	PALB2	frameshift_variant	3	0	0	0
NM_024675.3:c.886del	PALB2	frameshift_variant	1	0	0	0
NM_006218.3:c.10C>T	PIK3CA	stop_gained	0	1	0	0
NM_006218.3:c.2307T>A	PIK3CA	stop_gained	1	0	0	0
NM_006218.3:c.766G>T	PIK3CA	stop_gained	1	0	0	0
NM_000535.6:c.1009dup	PMS2	frameshift_variant	1	0	0	0
NM_000535.6:c.1067del	PMS2	frameshift_variant	1	0	0	0
NM_000535.6:c.1119_1122del	PMS2	frameshift_variant	2	0	0	0
NM_000535.6:c.1144+1G>A	PMS2	splice_donor_variant	0	1	0	0
NM_000535.6:c.121G>T	PMS2	stop_gained	1	0	0	0
NM_000535.6:c.137G>A	PMS2	missense_variant	2	0	0	0
NM_000535.6:c.137G>T	PMS2	missense_variant	27	6	TCGA_UCEC_469	TCGA_UCEC_469
NM_000535.6:c.164-1G>A	PMS2	splice_acceptor_variant	2	0	0	0
NM_000535.6:c.1A>G	PMS2	start_lost	2	1	0	0
NM_000535.6:c.250+2T>G	PMS2	splice_donor_variant	1	0	0	0
NM_000535.6:c.2T>A	PMS2	start_lost	1	0	0	0
NM_000535.6:c.325dup	PMS2	frameshift_variant	1	0	0	0
NM_000535.6:c.400C>T	PMS2	stop_gained	1	0	0	0
NM_000535.6:c.564dup	PMS2	frameshift_variant	1	0	0	0
NM_000535.6:c.613C>T	PMS2	stop_gained	1	1	0	0
NM_000535.6:c.686_687del	PMS2	frameshift_variant	1	0	0	0
NM_000535.6:c.697C>T	PMS2	stop_gained	2	1	0	0
NM_000535.6:c.706-1G>A	PMS2	splice_acceptor_variant	1	0	0	0
NM_000535.6:c.706-1G>T	PMS2	splice_acceptor_variant	1	0	0	0
NM_000535.6:c.706-2A>G	PMS2	splice_acceptor_variant	1	0	0	0
NM_000535.6:c.736_740del	PMS2	frameshift_variant	2	2	0	0
NM_000535.6:c.741_742insGTGTGTGAAG	PMS2	frameshift_variant	2	2	0	0
NM_000535.6:c.765C>A	PMS2	stop_gained	0	1	0	0
NM_000535.6:c.802dup	PMS2	frameshift_variant,splice_region_variant	1	0	0	0
NM_000535.6:c.861_864del	PMS2	frameshift_variant	1	1	0	0
NM_000535.6:c.873del	PMS2	frameshift_variant	1	0	0	0
NM_000535.6:c.903G>A	PMS2	splice_region_variant,synonymous_variant	3	0	0	0
NM_000314.4:c.217G>T	PTEN	stop_gained	1	0	0	0
NM_000314.4:c.253+2T>C	PTEN	splice_donor_variant	0	1	0	0
NM_000314.4:c.388C>T	PTEN	stop_gained	1	0	0	0
NM_000314.4:c.50_51del	PTEN	frameshift_variant	1	0	0	0
NM_000314.4:c.518G>A	PTEN	missense_variant	0	0	TCGA_UCEC_478	0
NM_000314.4:c.733C>T	PTEN	stop_gained	1	0	0	0
NM_000314.4:c.750_751del	PTEN	frameshift_variant	0	0	TCGA_UCEC_478	0
NM_000314.4:c.802-2_808del	PTEN	splice_acceptor_variant,coding_sequence_variant	7	3	0	0
NM_000314.4:c.802-2_816del	PTEN	splice_acceptor_variant,coding_sequence_variant	7	3	0	0
NM_000314.4:c.802-2A>T	PTEN	splice_acceptor_variant	1	1	0	0
NM_058216.2:c.1026+5_1026+7del	RAD51C	splice_region_variant,intron_variant	1	0	TCGA_UCEC_287	TCGA_UCEC_287
NM_058216.2:c.145+2_145+3insTT	RAD51C	splice_donor_variant	2	0	0	0
NM_058216.2:c.181_182del	RAD51C	frameshift_variant	1	0	0	0
NM_058216.2:c.216_220del	RAD51C	frameshift_variant	1	0	0	0
NM_058216.2:c.224dup	RAD51C	stop_gained,frameshift_variant	2	0	0	0
NM_058216.2:c.238G>T	RAD51C	stop_gained	1	0	0	0
NM_058216.2:c.397C>T	RAD51C	stop_gained	0	0	TCGA_UCEC_053	TCGA_UCEC_053
NM_058216.2:c.404G>A	RAD51C	missense_variant,splice_region_variant	1	0	0	0
NM_058216.2:c.414G>C	RAD51C	missense_variant	1	0	0	0
NM_058216.2:c.498del	RAD51C	frameshift_variant	1	0	0	0
NM_058216.2:c.502A>T	RAD51C	stop_gained	1	0	0	0
NM_058216.2:c.525dup	RAD51C	frameshift_variant	1	0	0	0
NM_058216.2:c.571+1G>A	RAD51C	splice_donor_variant	1	0	0	0
NM_058216.2:c.572-1G>T	RAD51C	splice_acceptor_variant	1	0	0	0
NM_058216.2:c.577C>T	RAD51C	stop_gained	2	0	0	0
NM_058216.2:c.692C>G	RAD51C	stop_gained	0	1	0	0
NM_058216.2:c.706-2A>G	RAD51C	splice_acceptor_variant	5	1	0	0
NM_058216.2:c.709C>T	RAD51C	stop_gained	1	0	0	0
NM_058216.2:c.773G>A	RAD51C	missense_variant	4	0	0	0
NM_058216.2:c.774del	RAD51C	frameshift_variant	11	0	0	0
NM_058216.2:c.80_99del	RAD51C	frameshift_variant	1	0	0	0
NM_058216.2:c.821del	RAD51C	frameshift_variant	1	0	0	0
NM_058216.2:c.837+1G>A	RAD51C	splice_donor_variant	1	0	0	0
NM_058216.2:c.838-2A>T	RAD51C	splice_acceptor_variant	1	0	0	0
NM_058216.2:c.904+5G>T	RAD51C	splice_region_variant,intron_variant	4	0	0	0
NM_058216.2:c.905-2_905-1del	RAD51C	splice_acceptor_variant	1	0	0	0
NM_058216.2:c.93del	RAD51C	frameshift_variant	8	0	0	0
NM_058216.2:c.942_948del	RAD51C	frameshift_variant	1	0	0	0
NM_058216.2:c.955C>T	RAD51C	stop_gained	1	0	0	0
NM_058216.2:c.965+5G>A	RAD51C	splice_region_variant,intron_variant	0	0	TCGA_UCEC_061	TCGA_UCEC_061
NM_058216.2:c.97C>T	RAD51C	stop_gained	2	0	0	0
NM_021930.5:c.103dup	RINT1	frameshift_variant	1	0	0	0
NM_021930.5:c.1066C>T	RINT1	stop_gained	1	0	0	0
NM_021930.5:c.1107+2dup	RINT1	splice_donor_variant	1	0	0	0
NM_021930.5:c.1333+1G>A	RINT1	splice_donor_variant	8	0	0	0
NM_021930.5:c.1333+2dup	RINT1	splice_donor_variant	2	0	0	0
NM_021930.5:c.1457del	RINT1	frameshift_variant	0	1	0	0
NM_021930.5:c.1471+2T>A	RINT1	splice_donor_variant	1	0	0	0
NM_021930.5:c.1501C>T	RINT1	stop_gained	1	0	0	0
NM_021930.5:c.1555C>T	RINT1	stop_gained	2	1	0	0
NM_021930.5:c.1586del	RINT1	frameshift_variant	1	0	0	0
NM_021930.5:c.1603C>T	RINT1	stop_gained	1	1	0	0
NM_021930.5:c.165T>A	RINT1	stop_gained	1	0	0	0
NM_021930.5:c.1672-1G>C	RINT1	splice_acceptor_variant	1	1	0	0
NM_021930.5:c.1738C>T	RINT1	stop_gained	1	0	0	0
NM_021930.5:c.1773_1776dup	RINT1	frameshift_variant	1	0	0	0
NM_021930.5:c.181G>T	RINT1	stop_gained	1	0	0	0
NM_021930.5:c.1840del	RINT1	frameshift_variant	1	0	0	0
NM_021930.5:c.1887-2A>C	RINT1	splice_acceptor_variant	1	0	0	0
NM_021930.5:c.1909_1912del	RINT1	frameshift_variant	1	0	0	0
NM_021930.5:c.1966C>T	RINT1	stop_gained	2	0	0	0
NM_021930.5:c.2067+6_2067+9del	RINT1	splice_donor_variant,coding_sequence_variant	4	0	0	0
NM_021930.5:c.2068-1G>C	RINT1	splice_acceptor_variant	1	0	0	0
NM_021930.5:c.2186+1G>A	RINT1	splice_donor_variant	1	0	0	0
NM_021930.5:c.42+1G>A	RINT1	splice_donor_variant	1	0	0	0
NM_021930.5:c.449del	RINT1	frameshift_variant	1	0	0	0
NM_021930.5:c.559_562dup	RINT1	frameshift_variant	2	0	0	0
NM_021930.5:c.703del	RINT1	frameshift_variant	1	0	0	0
NM_021930.5:c.712C>T	RINT1	stop_gained	0	1	0	0
NM_021930.5:c.740del	RINT1	frameshift_variant	1	0	0	0
NM_021930.5:c.792_793del	RINT1	frameshift_variant	1	0	0	0
NM_021930.5:c.796del	RINT1	frameshift_variant	6	0	0	0
NM_021930.5:c.852_855del	RINT1	frameshift_variant	1	0	0	0
NM_021930.5:c.989dup	RINT1	frameshift_variant	1	0	0	0
NM_003000.2:c.136C>T	SDHB	stop_gained	1	0	0	0
NM_003000.2:c.268C>T	SDHB	stop_gained	1	0	0	0
NM_003000.2:c.286G>A	SDHB	missense_variant,splice_region_variant	2	0	0	0
NM_003000.2:c.311_312insG	SDHB	frameshift_variant	1	0	0	0
NM_003000.2:c.343C>T	SDHB	stop_gained	2	0	0	0
NM_003000.2:c.541-30_541-2dup	SDHB	splice_acceptor_variant	1	0	0	0
NM_003000.2:c.590C>G	SDHB	missense_variant	1	0	0	0
NM_003000.2:c.683_684del	SDHB	frameshift_variant	1	0	0	0
NM_003000.2:c.685_686insCGCTTCACAGAGG	SDHB	frameshift_variant	1	0	0	0
NM_003000.2:c.688C>T	SDHB	missense_variant	1	0	0	0
NM_003000.2:c.689G>T	SDHB	missense_variant	1	0	0	0
NM_003000.2:c.72+1G>A	SDHB	splice_donor_variant	1	0	0	0
NM_003000.2:c.72+1G>T	SDHB	splice_donor_variant	3	0	0	0
NM_003000.2:c.725G>A	SDHB	missense_variant	1	0	0	0
NM_003000.2:c.73-2A>T	SDHB	splice_acceptor_variant	1	0	0	0
NM_003000.2:c.88del	SDHB	frameshift_variant	1	0	0	0
NM_003001.3:c.20+1G>T	SDHC	splice_donor_variant	1	0	0	0
NM_003001.3:c.214C>T	SDHC	missense_variant	0	1	0	0
NM_003001.3:c.278dup	SDHC	frameshift_variant	1	0	0	0
NM_003001.3:c.397C>T	SDHC	stop_gained	6	1	0	0
NM_003001.3:c.405+1G>T	SDHC	splice_donor_variant	2	0	0	0
NM_003001.3:c.43C>T	SDHC	stop_gained	1	0	0	0
NM_003001.3:c.77+2dup	SDHC	splice_donor_variant	1	0	0	0
NM_003002.3:c.1A>T	SDHD	start_lost	1	0	0	0
NM_003002.3:c.242C>T	SDHD	missense_variant	2	1	0	0
NM_003002.3:c.278_280dup	SDHD	inframe_insertion	1	0	0	0
NM_003002.3:c.296del	SDHD	frameshift_variant	1	0	0	0
NM_003002.3:c.314+2C>G	SDHD	splice_donor_variant	1	0	0	0
NM_006363.4:c.-14-1G>T	SEC23B	splice_acceptor_variant	3	0	0	0
NM_006363.4:c.-15+1G>A	SEC23B	splice_donor_variant	0	1	0	0
NM_006363.4:c.1015C>T	SEC23B	stop_gained	5	0	0	0
NM_006363.4:c.1201C>T	SEC23B	stop_gained	1	1	0	0
NM_006363.4:c.1489C>T	SEC23B	missense_variant	1	3	0	0
NM_006363.4:c.1512-1G>T	SEC23B	splice_acceptor_variant	2	0	0	0
NM_006363.4:c.1512-2A>T	SEC23B	splice_acceptor_variant	3	0	0	0
NM_006363.4:c.1571C>T	SEC23B	missense_variant	1	0	0	0
NM_006363.4:c.1603C>T	SEC23B	stop_gained	4	0	0	0
NM_006363.4:c.1648_1654del	SEC23B	frameshift_variant	2	0	0	0
NM_006363.4:c.1648C>T	SEC23B	stop_gained	7	0	0	0
NM_006363.4:c.1660C>T	SEC23B	stop_gained	1	0	0	0
NM_006363.4:c.1710dup	SEC23B	frameshift_variant	1	0	0	0
NM_006363.4:c.1818dup	SEC23B	frameshift_variant	1	0	0	0
NM_006363.4:c.1873C>A	SEC23B	missense_variant	3	0	0	0
NM_006363.4:c.1887del	SEC23B	frameshift_variant	1	0	0	0
NM_006363.4:c.1909del	SEC23B	frameshift_variant	1	0	0	0
NM_006363.4:c.1989dup	SEC23B	frameshift_variant	2	0	0	0
NM_006363.4:c.2062C>T	SEC23B	stop_gained	1	0	0	0
NM_006363.4:c.2074_2077dup	SEC23B	frameshift_variant	1	0	0	0
NM_006363.4:c.2083C>T	SEC23B	stop_gained	4	0	0	0
NM_006363.4:c.2148+1G>A	SEC23B	splice_donor_variant	1	0	0	0
NM_006363.4:c.2152C>T	SEC23B	stop_gained	1	1	0	0
NM_006363.4:c.2207G>A	SEC23B	stop_gained	1	0	0	0
NM_006363.4:c.2214+2T>C	SEC23B	splice_donor_variant	1	0	0	0
NM_006363.4:c.222_225del	SEC23B	splice_acceptor_variant,coding_sequence_variant,intron_variant	1	0	0	0
NM_006363.4:c.222-1G>C	SEC23B	splice_acceptor_variant	1	0	0	0
NM_006363.4:c.235C>T	SEC23B	stop_gained	3	0	0	0
NM_006363.4:c.246_247del	SEC23B	frameshift_variant	1	0	0	0
NM_006363.4:c.325G>A	SEC23B	missense_variant	43	2	0	0
NM_006363.4:c.367-1G>A	SEC23B	splice_acceptor_variant	1	0	0	0
NM_006363.4:c.367C>T	SEC23B	stop_gained,splice_region_variant	6	0	0	0
NM_006363.4:c.387del	SEC23B	frameshift_variant	1	0	0	0
NM_006363.4:c.40C>T	SEC23B	missense_variant	24	5	0	0
NM_006363.4:c.568C>T	SEC23B	stop_gained	2	1	0	0
NM_006363.4:c.576del	SEC23B	frameshift_variant	1	0	0	0
NM_006363.4:c.584dup	SEC23B	frameshift_variant	1	0	0	0
NM_006363.4:c.597_598del	SEC23B	frameshift_variant	1	0	0	0
NM_006363.4:c.640C>T	SEC23B	stop_gained	3	0	0	0
NM_006363.4:c.649C>T	SEC23B	stop_gained	10	5	TCGA_UCEC_528	TCGA_UCEC_528
NM_006363.4:c.689+1G>A	SEC23B	splice_donor_variant	4	1	0	0
NM_006363.4:c.71G>A	SEC23B	stop_gained	2	0	0	0
NM_006363.4:c.742G>A	SEC23B	missense_variant	0	1	0	0
NM_006363.4:c.748C>T	SEC23B	stop_gained	1	0	0	0
NM_006363.4:c.790C>T	SEC23B	stop_gained	3	0	0	0
NM_006363.4:c.835-2A>G	SEC23B	splice_acceptor_variant	6	0	0	0
NM_006363.4:c.923T>G	SEC23B	stop_gained	1	0	0	0
NM_006363.4:c.970C>T	SEC23B	stop_gained	6	5	0	0
NM_000455.4:c.1283C>A	STK11	stop_gained	1	0	0	0
NM_000455.4:c.493G>T	STK11	stop_gained	1	0	0	0
NM_000546.5:c.376-2dup	TP53	splice_acceptor_variant	1	0	TCGA_UCEC_158	0
NM_000546.5:c.401T>G	TP53	missense_variant	1	0	0	0
NM_000546.5:c.475_476dup	TP53	frameshift_variant	1	0	0	0
NM_000546.5:c.524G>A	TP53	missense_variant	1	0	0	0
NM_000546.5:c.542G>A	TP53	missense_variant	3	1	0	0
NM_000546.5:c.659A>G	TP53	missense_variant	2	0	0	0
NM_000546.5:c.722C>T	TP53	missense_variant	1	0	0	0
NM_000546.5:c.742C>T	TP53	missense_variant	1	0	0	0
NM_000546.5:c.743G>A	TP53	missense_variant	2	0	0	0
NM_000546.5:c.796G>T	TP53	stop_gained	1	0	0	0
NM_000546.5:c.817C>T	TP53	missense_variant	1	0	0	0
NM_000546.5:c.818G>A	TP53	missense_variant	3	0	0	0
NM_000546.5:c.824G>A	TP53	missense_variant	0	1	0	0
